# Supplementary material for: Noncoding mutations cause super-enhancer retargeting resulting in protein synthesis dysregulation during B cell lymphoma progression
Source: Nat Genet. 2023 Dec 4;55(12):2160–74. doi: 10.1038/s41588-023-01561-1 (PMC10703697; doi:10.1038/s41588-023-01561-1)
Supplement: Supplementary file 4 — Source data for Figs. 1d–f, 2d, 3a,b, 4b,d, 5a,e and 7b,c,e,g and Extended Data Figs. 2d, 3b, 5c, 8a, 7e and 10a,c,f. [file 41588_2023_1561_MOESM4_ESM.xlsx]

## Sheet: Fig. 1d
Estimated AF = 2 * Junction_spanning_Reads / ( Reference reads on left partner + Reference reads on right partner + Junction_spanning_Reads + Junction_spanning_Reads)
Patient ID	Tissue	Junction_spanning_Reads	Reference reads on left partner	Reference reads on right partner	Estimated AF	Locus
P1	FL	14	19	15	0.451613	BCL2
P1	DHL	77	20	3	0.870056	BCL2
P2	FL	1	27	25	0.037037	BCL2
P2	DHL	19	4	15	0.666667	BCL2
P3	FL	7	18	11	0.325581	BCL2
P3	DHL	14	9	9	0.608696	BCL2
P4	FL	7	28	11	0.264151	BCL2
P4	DHL	11	17	5	0.5	BCL2
P5	FL	18	35	1	0.5	BCL2
P5	DHL	53	15	2	0.861789	BCL2
P6	FL	17	15	9	0.586207	BCL2
P6	DHL	25	10	3	0.793651	BCL2
P7	FL	10	13	13	0.434783	BCL2
P7	DHL	52	20	5	0.806202	BCL2
P8	FL	2	43	23	0.0571429	BCL2
P8	FL.b	14	19	6	0.528302	BCL2
P8	DHL	9	40	11	0.26087	BCL2
P9	FL	9	32	42	0.195652	BCL2
P9	DHL	14	33	10	0.394366	BCL2

## Sheet: Fig. 1e
Estimated AF = 2 * Junction_spanning_Reads / ( Reference reads on left partner + Reference reads on right partner + Junction_spanning_Reads + Junction_spanning_Reads)
Patient ID	Tissue	Junction_spanning_Reads	Reference reads on left partner	Reference reads on right partner	Estimated AF	Locus
P1	FL	0	61	35	0	MYC
P1	DHL	32	62	26	0.421053	MYC
P2	FL	0	49	32	0	MYC
P2	DHL	17	30	6	0.485714	MYC
P3	FL	4	18	26	0.153846	MYC
P3	DHL	2	6	10	0.2	MYC
P4	FL	6	10	17	0.307692	MYC
P4	DHL	29	7	11	0.763158	MYC
P5	FL	0	20	34	0	MYC
P5	DHL	14	10	36	0.378378	MYC
P6	FL	0	34	34	0	MYC
P6	DHL	16	17	4	0.603774	MYC
P7	FL	0	9	22	0	MYC
P7	DHL	29	21	29	0.537037	MYC
P8	FL	0	22	38	0	MYC
P8	FL.b	0	25	41	0	MYC
P8	DHL	9	15	28	0.295082	MYC
P9	FL	0	50	55	0	MYC
P9	DHL	25	30	35	0.434783	MYC

## Sheet: Fig. 1f
Tumor	Distance	Burden.avg	Burden.sd	Tumor	Distance	Burden.avg	Burden.sd
FL	0	0.0215179	0.0171023	DHL	0	0.0736826	0.0634038
FL	20	0.0218658	0.016744	DHL	20	0.0765726	0.0674949
FL	40	0.0224013	0.0170261	DHL	40	0.0791478	0.0694234
FL	60	0.0222461	0.0169506	DHL	60	0.0820979	0.0706805
FL	80	0.0215376	0.0170406	DHL	80	0.0860389	0.0736034
FL	100	0.0221264	0.0170098	DHL	100	0.0897987	0.0782867
FL	120	0.0241767	0.0158099	DHL	120	0.0901335	0.0771673
FL	140	0.0238113	0.0155061	DHL	140	0.0927722	0.0799827
FL	160	0.0245295	0.0154482	DHL	160	0.0960273	0.0837648
FL	180	0.0249707	0.0158142	DHL	180	0.0997036	0.0858278
FL	200	0.0246192	0.0156401	DHL	200	0.102076	0.0870566
FL	220	0.025525	0.0144263	DHL	220	0.105946	0.0891121
FL	240	0.0260474	0.0146173	DHL	240	0.10444	0.0865151
FL	260	0.0263309	0.0143024	DHL	260	0.10452	0.0845776
FL	280	0.0275822	0.0144179	DHL	280	0.10505	0.0835468
FL	300	0.028058	0.0147097	DHL	300	0.110981	0.0920607
FL	320	0.0296044	0.0130279	DHL	320	0.114644	0.0970537
FL	340	0.0308149	0.0127795	DHL	340	0.12057	0.100842
FL	360	0.0319521	0.0132178	DHL	360	0.120348	0.0975272
FL	380	0.0318161	0.0135397	DHL	380	0.121013	0.0967227
FL	400	0.0326097	0.0142267	DHL	400	0.123673	0.0995378
FL	420	0.0318802	0.0140472	DHL	420	0.121737	0.0938806
FL	440	0.0315218	0.0138208	DHL	440	0.123608	0.098319
FL	460	0.0319354	0.0129337	DHL	460	0.125631	0.103156
FL	480	0.0317241	0.0125862	DHL	480	0.126404	0.10529
FL	500	0.0309369	0.012629	DHL	500	0.128779	0.107786
FL	520	0.0309001	0.0119553	DHL	520	0.130443	0.11157
FL	540	0.0303388	0.0115694	DHL	540	0.129983	0.113246
FL	560	0.0298224	0.0114045	DHL	560	0.131373	0.116431
FL	580	0.0312328	0.0106281	DHL	580	0.126814	0.111973
FL	600	0.030779	0.0106473	DHL	600	0.123609	0.108197
FL	620	0.0296611	0.01005	DHL	620	0.126398	0.113926
FL	640	0.0306036	0.0101174	DHL	640	0.125077	0.111589
FL	660	0.0297089	0.00975634	DHL	660	0.125078	0.110349
FL	680	0.0299232	0.00997635	DHL	680	0.124148	0.110009
FL	700	0.0309095	0.0109169	DHL	700	0.123216	0.109509
FL	720	0.0324697	0.0105949	DHL	720	0.123251	0.111841
FL	740	0.0313833	0.0124686	DHL	740	0.123237	0.113462
FL	760	0.0316828	0.0132401	DHL	760	0.120448	0.111325
FL	780	0.0304343	0.0129677	DHL	780	0.121891	0.116311
FL	800	0.0302687	0.0129693	DHL	800	0.118161	0.109525
FL	820	0.0290387	0.0137142	DHL	820	0.115811	0.106039
FL	840	0.0282231	0.0138446	DHL	840	0.111844	0.102961
FL	860	0.0279964	0.0130683	DHL	860	0.11022	0.103121
FL	880	0.0282166	0.0125385	DHL	880	0.10626	0.0986533
FL	900	0.0280077	0.0117724	DHL	900	0.106223	0.0991958
FL	920	0.0286211	0.0110902	DHL	920	0.107064	0.100016
FL	940	0.028739	0.011304	DHL	940	0.108007	0.100062
FL	960	0.0280401	0.0115008	DHL	960	0.104691	0.0931825
FL	980	0.0289991	0.0116349	DHL	980	0.103873	0.0916851
FL	1000	0.0296109	0.0121448	DHL	1000	0.102785	0.0924656
FL	1020	0.029194	0.011116	DHL	1020	0.102625	0.0916779
FL	1040	0.0321736	0.0116656	DHL	1040	0.100452	0.0881123
FL	1060	0.0332049	0.0144305	DHL	1060	0.0966789	0.0837385
FL	1080	0.0335497	0.0145673	DHL	1080	0.0964577	0.0840759
FL	1100	0.0329292	0.0146529	DHL	1100	0.0984888	0.0863572
FL	1120	0.0322951	0.0149965	DHL	1120	0.096014	0.0821942
FL	1140	0.0321798	0.0150227	DHL	1140	0.0952161	0.0829789
FL	1160	0.0321179	0.0148403	DHL	1160	0.0922098	0.0804724
FL	1180	0.0321859	0.0141056	DHL	1180	0.0895762	0.0787192
FL	1200	0.0317867	0.013583	DHL	1200	0.0902224	0.0791246
FL	1220	0.0289126	0.0113332	DHL	1220	0.0866712	0.0766365
FL	1240	0.0306138	0.0136789	DHL	1240	0.0892015	0.0774887
FL	1260	0.0307175	0.0135407	DHL	1260	0.0893313	0.0771048
FL	1280	0.0319566	0.0125946	DHL	1280	0.0861181	0.0702197
FL	1300	0.0335887	0.0167014	DHL	1300	0.0896764	0.0732086
FL	1320	0.0343577	0.0201846	DHL	1320	0.0890503	0.0717815
FL	1340	0.0346622	0.0198781	DHL	1340	0.0866449	0.0688502
FL	1360	0.0358017	0.0240135	DHL	1360	0.0878131	0.0698014
FL	1380	0.0358589	0.0242231	DHL	1380	0.0878608	0.0696328
FL	1400	0.0355552	0.0241121	DHL	1400	0.0847999	0.0670988
FL	1420	0.0362048	0.0284956	DHL	1420	0.0810995	0.0616444
FL	1440	0.0359961	0.028427	DHL	1440	0.0792792	0.0559806
FL	1460	0.0362724	0.0283942	DHL	1460	0.080308	0.0559825
FL	1480	0.0358356	0.028684	DHL	1480	0.0803019	0.0560884
FL	1500	0.0353733	0.0288012	DHL	1500	0.0784343	0.0534054
FL	1520	0.0371939	0.0327057	DHL	1520	0.0780207	0.0518615
FL	1540	0.0335135	0.0247214	DHL	1540	0.0767712	0.0508492
FL	1560	0.0330885	0.0201177	DHL	1560	0.0772628	0.0516666
FL	1580	0.0314367	0.0158864	DHL	1580	0.0767738	0.0500347
FL	1600	0.0317879	0.0155844	DHL	1600	0.0750273	0.0473147
FL	1620	0.0310678	0.0161009	DHL	1620	0.0743429	0.0466772
FL	1640	0.0322152	0.0201427	DHL	1640	0.0751818	0.0483101
FL	1660	0.0330531	0.0196543	DHL	1660	0.0762688	0.0504861
FL	1680	0.0329955	0.0196935	DHL	1680	0.0780197	0.0510021
FL	1700	0.0316642	0.020454	DHL	1700	0.0747749	0.0486708
FL	1720	0.0316929	0.0204737	DHL	1720	0.0741257	0.0479892
FL	1740	0.0302727	0.0167266	DHL	1740	0.0725363	0.0462554
FL	1760	0.0310518	0.0210534	DHL	1760	0.0708641	0.0446388
FL	1780	0.0301995	0.0213449	DHL	1780	0.0720773	0.0447419
FL	1800	0.0300294	0.0213036	DHL	1800	0.0685293	0.0409283
FL	1820	0.0291095	0.0170612	DHL	1820	0.0683577	0.0422064
FL	1840	0.0283843	0.0176221	DHL	1840	0.0681088	0.0406954
FL	1860	0.027106	0.0136112	DHL	1860	0.06557	0.0377771
FL	1880	0.0263871	0.0136945	DHL	1880	0.0658504	0.0378109
FL	1900	0.0269464	0.0135039	DHL	1900	0.0684571	0.0409986
FL	1920	0.0261249	0.00974466	DHL	1920	0.0703325	0.0429397
FL	1940	0.0263198	0.0103733	DHL	1940	0.0697099	0.0471323
FL	1960	0.0273042	0.0105382	DHL	1960	0.070657	0.0483326
FL	1980	0.0292978	0.0136293	DHL	1980	0.070013	0.0467798
FL	2000	0.029266	0.0139261	DHL	2000	0.0696511	0.0455025
FL	2020	0.0279888	0.010408	DHL	2020	0.0683077	0.0441012
FL	2040	0.0295278	0.00985019	DHL	2040	0.0705954	0.0464601
FL	2060	0.0294629	0.0112026	DHL	2060	0.0689921	0.0457192
FL	2080	0.0293846	0.0106079	DHL	2080	0.0694393	0.0469133
FL	2100	0.0298024	0.0114041	DHL	2100	0.0696022	0.0471078
FL	2120	0.0305095	0.0109425	DHL	2120	0.0698333	0.0469962
FL	2140	0.0299377	0.00920708	DHL	2140	0.068889	0.0461754
FL	2160	0.0299199	0.00873585	DHL	2160	0.0667593	0.0427889
FL	2180	0.0303499	0.00843041	DHL	2180	0.0642184	0.0405416
FL	2200	0.0305488	0.00835291	DHL	2200	0.0638341	0.0381793
FL	2220	0.0305006	0.00805214	DHL	2220	0.06283	0.0368306
FL	2240	0.0300611	0.00738288	DHL	2240	0.0601098	0.0348188
FL	2260	0.0294374	0.0077417	DHL	2260	0.0594716	0.0335928
FL	2280	0.0296313	0.00841874	DHL	2280	0.057425	0.0327913
FL	2300	0.0281168	0.0109882	DHL	2300	0.0558441	0.0317622
FL	2320	0.0284312	0.0101394	DHL	2320	0.0537253	0.0282084
FL	2340	0.0290209	0.0102115	DHL	2340	0.052178	0.0277238
FL	2360	0.028538	0.00994769	DHL	2360	0.0516807	0.027292
FL	2380	0.0295795	0.0103739	DHL	2380	0.0507415	0.0273386
FL	2400	0.0317195	0.00746669	DHL	2400	0.0474624	0.0249678
FL	2420	0.0312284	0.00671248	DHL	2420	0.0469087	0.0236352
FL	2440	0.0310937	0.00618432	DHL	2440	0.0454435	0.0204902
FL	2460	0.030759	0.00626731	DHL	2460	0.0433643	0.0174397
FL	2480	0.0294328	0.00554651	DHL	2480	0.0420553	0.0161164
FL	2500	0.0308248	0.00487705	DHL	2500	0.0419098	0.0147132
FL	2520	0.0304471	0.00485353	DHL	2520	0.0425514	0.0159583
FL	2540	0.0291731	0.00447739	DHL	2540	0.0393384	0.0123408
FL	2560	0.0284969	0.00560214	DHL	2560	0.0396028	0.0107015
FL	2580	0.0283019	0.00522665	DHL	2580	0.0381327	0.00907254
FL	2600	0.0282946	0.00640246	DHL	2600	0.0369014	0.00813865
FL	2620	0.0280336	0.00722297	DHL	2620	0.0373629	0.00855372
FL	2640	0.0276282	0.00735476	DHL	2640	0.0374931	0.00731181
FL	2660	0.0275629	0.00662962	DHL	2660	0.0369446	0.008952
FL	2680	0.0272469	0.00701797	DHL	2680	0.0372233	0.00858625
FL	2700	0.0285102	0.00725103	DHL	2700	0.0365065	0.00929757
FL	2720	0.0296272	0.00644791	DHL	2720	0.0355034	0.0104959
FL	2740	0.0303137	0.00675982	DHL	2740	0.0364552	0.0109488
FL	2760	0.0294336	0.00661484	DHL	2760	0.0368035	0.0104722
FL	2780	0.0286686	0.00715758	DHL	2780	0.0367894	0.0105284
FL	2800	0.0287333	0.00649927	DHL	2800	0.0363391	0.011105
FL	2820	0.0276478	0.00631239	DHL	2820	0.0365275	0.0139313
FL	2840	0.0274607	0.00588268	DHL	2840	0.0373304	0.0146368
FL	2860	0.0293683	0.00846083	DHL	2860	0.0380538	0.0176586
FL	2880	0.0289445	0.00863448	DHL	2880	0.0382057	0.0191233
FL	2900	0.0285068	0.00824512	DHL	2900	0.0387004	0.0178202
FL	2920	0.0279397	0.00559153	DHL	2920	0.0366293	0.0162392
FL	2940	0.0282552	0.00676239	DHL	2940	0.0360578	0.0157804
FL	2960	0.0282384	0.00616152	DHL	2960	0.035368	0.0167663
FL	2980	0.0275488	0.00569112	DHL	2980	0.035811	0.0168649
FL	3000	0.026203	0.00855925	DHL	3000	0.0357033	0.0199191
FL	3020	0.027364	0.00906286	DHL	3020	0.03521	0.0174605
FL	3040	0.0274067	0.00962823	DHL	3040	0.0374661	0.0192775
FL	3060	0.0278159	0.00924912	DHL	3060	0.0380173	0.0222115
FL	3080	0.0302175	0.0068014	DHL	3080	0.039381	0.0228472
FL	3100	0.0297103	0.00668763	DHL	3100	0.0404727	0.0238152
FL	3120	0.0317113	0.00704854	DHL	3120	0.0404848	0.0248634
FL	3140	0.0313913	0.00651856	DHL	3140	0.0394911	0.0254531
FL	3160	0.0308535	0.00631657	DHL	3160	0.0412257	0.0273116
FL	3180	0.0312466	0.00599616	DHL	3180	0.0408306	0.0286103
FL	3200	0.0301836	0.00483078	DHL	3200	0.0411246	0.0295067
FL	3220	0.0293027	0.00513262	DHL	3220	0.0418222	0.0279605
FL	3240	0.0288656	0.00512818	DHL	3240	0.0403607	0.0269655
FL	3260	0.0291886	0.00561716	DHL	3260	0.0415212	0.0286871
FL	3280	0.029455	0.00576972	DHL	3280	0.0415866	0.0286487
FL	3300	0.0291364	0.00588172	DHL	3300	0.0402838	0.0274692
FL	3320	0.0293971	0.00568178	DHL	3320	0.0406757	0.0254928
FL	3340	0.0296559	0.00529587	DHL	3340	0.0411307	0.0275525
FL	3360	0.0283501	0.00600418	DHL	3360	0.0411881	0.0275318
FL	3380	0.0282252	0.00535902	DHL	3380	0.041839	0.0282818
FL	3400	0.027786	0.00551693	DHL	3400	0.0421867	0.0292265
FL	3420	0.0274818	0.00476851	DHL	3420	0.0444851	0.0318886
FL	3440	0.0270718	0.0065733	DHL	3440	0.043673	0.0314089
FL	3460	0.0269645	0.00653017	DHL	3460	0.0434549	0.0296889
FL	3480	0.0272968	0.00686608	DHL	3480	0.0421441	0.0300609
FL	3500	0.0274386	0.00646071	DHL	3500	0.0418462	0.0302043
FL	3520	0.0259609	0.00652311	DHL	3520	0.0410305	0.0310452
FL	3540	0.0265121	0.00753121	DHL	3540	0.0396157	0.0300513
FL	3560	0.0262397	0.00749503	DHL	3560	0.038286	0.0272021
FL	3580	0.0239003	0.00879859	DHL	3580	0.0365632	0.025564
FL	3600	0.0240407	0.00800958	DHL	3600	0.0349754	0.0239147
FL	3620	0.0217728	0.0113118	DHL	3620	0.034002	0.0241637
FL	3640	0.0217359	0.0110426	DHL	3640	0.0338972	0.0218718
FL	3660	0.0222407	0.0111797	DHL	3660	0.0326907	0.0214259
FL	3680	0.0221401	0.010809	DHL	3680	0.0323313	0.022746
FL	3700	0.0226862	0.0111457	DHL	3700	0.0321791	0.0205146
FL	3720	0.0227327	0.0110131	DHL	3720	0.031118	0.0210391
FL	3740	0.0222417	0.0109969	DHL	3740	0.0313059	0.0221281
FL	3760	0.0223493	0.0110038	DHL	3760	0.0311099	0.0222837
FL	3780	0.0231926	0.010739	DHL	3780	0.031238	0.0234138
FL	3800	0.0233734	0.0109497	DHL	3800	0.0318363	0.0243525
FL	3820	0.0234241	0.0109808	DHL	3820	0.0308927	0.0247979
FL	3840	0.0236629	0.0117862	DHL	3840	0.0294587	0.021869
FL	3860	0.0232587	0.0114169	DHL	3860	0.0293654	0.020673
FL	3880	0.022991	0.0115309	DHL	3880	0.0286724	0.0198925
FL	3900	0.022805	0.0115704	DHL	3900	0.0279505	0.0202817
FL	3920	0.0230136	0.0125385	DHL	3920	0.0268694	0.0183122
FL	3940	0.0229742	0.0123927	DHL	3940	0.0275333	0.0181218
FL	3960	0.0225622	0.0119322	DHL	3960	0.0271097	0.0183353
FL	3980	0.0228725	0.0121489	DHL	3980	0.0279057	0.0179932
FL	4000	0.0232802	0.0125548	DHL	4000	0.0275087	0.0146158
FL	4020	0.0246083	0.0131727	DHL	4020	0.0282073	0.016839
FL	4040	0.0239582	0.0133507	DHL	4040	0.0277477	0.015768
FL	4060	0.0241975	0.0132662	DHL	4060	0.029019	0.0162436
FL	4080	0.024361	0.0127416	DHL	4080	0.0301207	0.0180878
FL	4100	0.0250022	0.0123938	DHL	4100	0.0307585	0.0190269
FL	4120	0.0248357	0.0124597	DHL	4120	0.0299899	0.0205878
FL	4140	0.025044	0.0128973	DHL	4140	0.0304344	0.0240786
FL	4160	0.0257039	0.0132451	DHL	4160	0.0300254	0.0231605
FL	4180	0.0251674	0.0131595	DHL	4180	0.0307219	0.0241461
FL	4200	0.026461	0.0140003	DHL	4200	0.0324406	0.0257715
FL	4220	0.0270306	0.0133045	DHL	4220	0.0329679	0.0254445
FL	4240	0.0302465	0.0103056	DHL	4240	0.0328876	0.0242707
FL	4260	0.0301891	0.0102974	DHL	4260	0.031851	0.0224194
FL	4280	0.0296219	0.00950912	DHL	4280	0.0316265	0.0200498
FL	4300	0.0306999	0.0105342	DHL	4300	0.0308977	0.0181584
FL	4320	0.0315269	0.0104514	DHL	4320	0.0321027	0.0201157
FL	4340	0.0324339	0.00630565	DHL	4340	0.0334202	0.0208275
FL	4360	0.0325831	0.00629868	DHL	4360	0.0331333	0.0198622
FL	4380	0.033278	0.00626376	DHL	4380	0.0338335	0.0198595
FL	4400	0.0335363	0.00606674	DHL	4400	0.0335725	0.0188095
FL	4420	0.0329711	0.00596503	DHL	4420	0.0330182	0.0189476
FL	4440	0.0329583	0.00602761	DHL	4440	0.0329687	0.0186972
FL	4460	0.0352542	0.00572912	DHL	4460	0.0324681	0.0198692
FL	4480	0.0342474	0.00447972	DHL	4480	0.0322692	0.0210303
FL	4500	0.0343872	0.00439596	DHL	4500	0.0327194	0.022039
FL	4520	0.0333548	0.00401317	DHL	4520	0.0321638	0.0210532
FL	4540	0.0337259	0.00409493	DHL	4540	0.0329427	0.0233367
FL	4560	0.0333286	0.00428435	DHL	4560	0.0324269	0.0212067
FL	4580	0.0330479	0.00490332	DHL	4580	0.0316468	0.0203263
FL	4600	0.033742	0.00818576	DHL	4600	0.0316368	0.0191315
FL	4620	0.0346229	0.00911651	DHL	4620	0.0311587	0.0172017
FL	4640	0.0351179	0.00818564	DHL	4640	0.0301636	0.0142482
FL	4660	0.0340988	0.00868795	DHL	4660	0.0299887	0.0140763
FL	4680	0.0345437	0.00830995	DHL	4680	0.0295629	0.0130096
FL	4700	0.0330018	0.00920431	DHL	4700	0.0289007	0.0134068
FL	4720	0.0325281	0.0099197	DHL	4720	0.0290221	0.0133976
FL	4740	0.0296399	0.00739423	DHL	4740	0.0301917	0.0138829
FL	4760	0.0292875	0.00699061	DHL	4760	0.0299581	0.0128986
FL	4780	0.0292388	0.00672945	DHL	4780	0.0300143	0.0133585
FL	4800	0.0285096	0.00641066	DHL	4800	0.0305903	0.0130686
FL	4820	0.0273606	0.00692703	DHL	4820	0.0286773	0.00974509
FL	4840	0.0261976	0.00583473	DHL	4840	0.0287708	0.00946142
FL	4860	0.0275078	0.00679737	DHL	4860	0.029346	0.00919387
FL	4880	0.0268295	0.00629522	DHL	4880	0.0292312	0.00972332
FL	4900	0.0267883	0.00579888	DHL	4900	0.0309918	0.010018
FL	4920	0.026921	0.00695403	DHL	4920	0.0317588	0.0107289
FL	4940	0.0264928	0.00707952	DHL	4940	0.0305562	0.0106873
FL	4960	0.0250819	0.00961577	DHL	4960	0.0321804	0.0113971
FL	4980	0.0249319	0.00902279	DHL	4980	0.0316696	0.0106766
FL	5000	0.0250845	0.00954655	DHL	5000	0.0319972	0.011649
FL	5020	0.0253744	0.0093634	DHL	5020	0.0318723	0.0109144
FL	5040	0.0254478	0.0103529	DHL	5040	0.0320301	0.0125897
FL	5060	0.0260788	0.0107326	DHL	5060	0.0321529	0.0128778
FL	5080	0.0265434	0.0110869	DHL	5080	0.0323303	0.0128237
FL	5100	0.0262857	0.0141118	DHL	5100	0.034015	0.0146342
FL	5120	0.0259213	0.0127713	DHL	5120	0.0340972	0.0147044
FL	5140	0.0259749	0.0128829	DHL	5140	0.0342563	0.0156587
FL	5160	0.0263417	0.0132001	DHL	5160	0.0346046	0.015291
FL	5180	0.0261609	0.0136987	DHL	5180	0.0348597	0.0159809
FL	5200	0.0257815	0.0136812	DHL	5200	0.0349062	0.0155038
FL	5220	0.0254652	0.0142524	DHL	5220	0.0359733	0.0189634
FL	5240	0.0253674	0.0143015	DHL	5240	0.0349152	0.0182536
FL	5260	0.0250939	0.0135475	DHL	5260	0.0346247	0.0185439
FL	5280	0.0257083	0.0144149	DHL	5280	0.0350644	0.0181742
FL	5300	0.0260781	0.0144737	DHL	5300	0.0347445	0.0187931
FL	5320	0.0282848	0.011335	DHL	5320	0.0350791	0.0198878
FL	5340	0.0281978	0.0115173	DHL	5340	0.0334987	0.0195462
FL	5360	0.0267662	0.00993608	DHL	5360	0.0326583	0.0193451
FL	5380	0.0278364	0.0111046	DHL	5380	0.0316252	0.0179113
FL	5400	0.0294527	0.00843131	DHL	5400	0.0293744	0.0185128
FL	5420	0.0302653	0.00860663	DHL	5420	0.0285332	0.0180529
FL	5440	0.0298944	0.0082428	DHL	5440	0.0286942	0.0184044
FL	5460	0.0285945	0.00825657	DHL	5460	0.0269443	0.0149152
FL	5480	0.028967	0.0082788	DHL	5480	0.026748	0.0147751
FL	5500	0.0278682	0.00710227	DHL	5500	0.0254414	0.014575
FL	5520	0.0281373	0.00667448	DHL	5520	0.0259243	0.0127369
FL	5540	0.028193	0.0056816	DHL	5540	0.0257826	0.0120493
FL	5560	0.0283802	0.00605294	DHL	5560	0.0265456	0.0120442
FL	5580	0.0284467	0.00604905	DHL	5580	0.0267232	0.0111426
FL	5600	0.0290641	0.00687975	DHL	5600	0.0250256	0.00957317
FL	5620	0.0303808	0.0092644	DHL	5620	0.0253987	0.00947839
FL	5640	0.0294382	0.00961307	DHL	5640	0.0258494	0.00883689
FL	5660	0.0289019	0.0104827	DHL	5660	0.0258371	0.00947285
FL	5680	0.0289299	0.0105916	DHL	5680	0.0255763	0.00965457
FL	5700	0.0293762	0.0109551	DHL	5700	0.0246087	0.0108106
FL	5720	0.0292988	0.01064	DHL	5720	0.0230133	0.0102464
FL	5740	0.0298036	0.0104633	DHL	5740	0.0249471	0.00831399
FL	5760	0.0304308	0.0101779	DHL	5760	0.0267725	0.00962175
FL	5780	0.0296323	0.00995997	DHL	5780	0.0259869	0.00897755
FL	5800	0.0295636	0.00986265	DHL	5800	0.02639	0.00847141
FL	5820	0.0289402	0.0067268	DHL	5820	0.0257948	0.00784181
FL	5840	0.029983	0.00759342	DHL	5840	0.0264616	0.00729227
FL	5860	0.0302609	0.00718801	DHL	5860	0.0267621	0.00758421
FL	5880	0.0307006	0.00894033	DHL	5880	0.0285536	0.00916274
FL	5900	0.0296253	0.00584614	DHL	5900	0.0292696	0.00929358
FL	5920	0.0295541	0.00707887	DHL	5920	0.0296146	0.00992305
FL	5940	0.0302667	0.00728567	DHL	5940	0.0295095	0.00992423
FL	5960	0.03037	0.0074269	DHL	5960	0.030594	0.0114869
FL	5980	0.0306242	0.00769064	DHL	5980	0.0312351	0.0124294
FL	6000	0.0313839	0.00746528	DHL	6000	0.0309877	0.0125018
FL	6020	0.0327869	0.00917109	DHL	6020	0.0308734	0.0129327
FL	6040	0.0324281	0.00985449	DHL	6040	0.0308969	0.0146126
FL	6060	0.0316332	0.0107357	DHL	6060	0.029361	0.0126073
FL	6080	0.0321871	0.011868	DHL	6080	0.0300264	0.0145315
FL	6100	0.0315477	0.00897962	DHL	6100	0.0308341	0.0151773
FL	6120	0.0300007	0.00858376	DHL	6120	0.0314527	0.0153037
FL	6140	0.030996	0.00823153	DHL	6140	0.0312983	0.016492
FL	6160	0.0333585	0.0078552	DHL	6160	0.0309609	0.0167651
FL	6180	0.0337902	0.00644275	DHL	6180	0.0302954	0.0160254
FL	6200	0.033886	0.00607544	DHL	6200	0.0307025	0.0158406
FL	6220	0.0354785	0.00850772	DHL	6220	0.0331822	0.018118
FL	6240	0.0350869	0.00911173	DHL	6240	0.0316918	0.0172407
FL	6260	0.0354263	0.00904141	DHL	6260	0.0300911	0.0154825
FL	6280	0.0363788	0.00814204	DHL	6280	0.0305925	0.0156071
FL	6300	0.0365953	0.00832216	DHL	6300	0.0301304	0.0167703
FL	6320	0.0362919	0.00805499	DHL	6320	0.0325246	0.0183286
FL	6340	0.0341736	0.00885763	DHL	6340	0.0323665	0.0190117
FL	6360	0.0346245	0.00937847	DHL	6360	0.03364	0.021826
FL	6380	0.0341486	0.00749874	DHL	6380	0.0330379	0.0221904
FL	6400	0.0339583	0.0078707	DHL	6400	0.0334148	0.0226014
FL	6420	0.032875	0.00756235	DHL	6420	0.0334615	0.0215207
FL	6440	0.0330469	0.00835162	DHL	6440	0.0335936	0.0215085
FL	6460	0.0339217	0.00909175	DHL	6460	0.0333563	0.0215486
FL	6480	0.0331799	0.00849127	DHL	6480	0.0332831	0.0214115
FL	6500	0.0324043	0.00738565	DHL	6500	0.0345723	0.0219529
FL	6520	0.0308874	0.00810789	DHL	6520	0.0351635	0.0204812
FL	6540	0.0318378	0.00823729	DHL	6540	0.0355695	0.0178764
FL	6560	0.0316037	0.00760074	DHL	6560	0.0352035	0.0190785
FL	6580	0.0316496	0.00677387	DHL	6580	0.0354538	0.0188285
FL	6600	0.0301566	0.00621977	DHL	6600	0.0343212	0.0171024
FL	6620	0.0310527	0.00664354	DHL	6620	0.0344291	0.0182876
FL	6640	0.0308446	0.0067163	DHL	6640	0.0344469	0.0173002
FL	6660	0.0284292	0.00953249	DHL	6660	0.035298	0.015809
FL	6680	0.0275444	0.00930057	DHL	6680	0.0364578	0.0168414
FL	6700	0.0273217	0.00932147	DHL	6700	0.0361567	0.01681
FL	6720	0.026124	0.013316	DHL	6720	0.0336695	0.0130913
FL	6740	0.0267675	0.0132998	DHL	6740	0.0340574	0.013742
FL	6760	0.026975	0.0135304	DHL	6760	0.0349782	0.0166687
FL	6780	0.027763	0.00997679	DHL	6780	0.034404	0.0166043
FL	6800	0.0271065	0.0094936	DHL	6800	0.0344706	0.0154184
FL	6820	0.0273511	0.0101123	DHL	6820	0.0339041	0.0150281
FL	6840	0.0279145	0.01045	DHL	6840	0.033823	0.0146728
FL	6860	0.027191	0.0101643	DHL	6860	0.0325319	0.0106609
FL	6880	0.0261588	0.0100791	DHL	6880	0.0315872	0.00965933
FL	6900	0.0263696	0.0110571	DHL	6900	0.0312408	0.00962053
FL	6920	0.0276221	0.0107191	DHL	6920	0.0310874	0.00974348
FL	6940	0.0276259	0.0099782	DHL	6940	0.0316126	0.0102115
FL	6960	0.0275003	0.0100813	DHL	6960	0.0309302	0.0111445
FL	6980	0.0270895	0.00988493	DHL	6980	0.0299954	0.0106226
FL	7000	0.0281679	0.011	DHL	7000	0.0294092	0.0104021
FL	7020	0.0275316	0.0106849	DHL	7020	0.0284265	0.0100295
FL	7040	0.0279858	0.0102194	DHL	7040	0.0268451	0.0101783
FL	7060	0.0287978	0.0111054	DHL	7060	0.0271063	0.00943425
FL	7080	0.0299439	0.0109198	DHL	7080	0.0265056	0.00929047
FL	7100	0.0308685	0.0118348	DHL	7100	0.026976	0.00906865
FL	7120	0.0298313	0.012369	DHL	7120	0.0269304	0.00689686
FL	7140	0.029748	0.0115244	DHL	7140	0.0273622	0.00789947
FL	7160	0.0299335	0.0113422	DHL	7160	0.0264498	0.00834144
FL	7180	0.0308213	0.0115361	DHL	7180	0.0267115	0.00772084
FL	7200	0.0312544	0.0110156	DHL	7200	0.0271377	0.00705351
FL	7220	0.0307077	0.0116512	DHL	7220	0.0281459	0.00766071
FL	7240	0.0306153	0.0110349	DHL	7240	0.0292352	0.00910415
FL	7260	0.0297338	0.0105882	DHL	7260	0.0281931	0.00838391
FL	7280	0.027671	0.0147694	DHL	7280	0.0281708	0.00903663
FL	7300	0.0275184	0.0141734	DHL	7300	0.0293919	0.0122154
FL	7320	0.0288282	0.00900921	DHL	7320	0.0300508	0.0145662
FL	7340	0.0291265	0.00939851	DHL	7340	0.0305677	0.0147284
FL	7360	0.0295773	0.00952617	DHL	7360	0.0314627	0.0154923
FL	7380	0.0292938	0.0091498	DHL	7380	0.0314629	0.014517
FL	7400	0.0288291	0.00883423	DHL	7400	0.0327008	0.0138063
FL	7420	0.0276867	0.00851089	DHL	7420	0.032828	0.0135453
FL	7440	0.0295862	0.00525781	DHL	7440	0.0332339	0.0132397
FL	7460	0.0300194	0.00573679	DHL	7460	0.0331209	0.0125513
FL	7480	0.0302591	0.00620464	DHL	7480	0.0334936	0.0122937
FL	7500	0.0295805	0.00530675	DHL	7500	0.0327822	0.0120365
FL	7520	0.0296303	0.00552938	DHL	7520	0.0322713	0.0128048
FL	7540	0.0290812	0.00626496	DHL	7540	0.0331569	0.0140455
FL	7560	0.0284831	0.00479364	DHL	7560	0.0330791	0.0126734
FL	7580	0.0267205	0.00587655	DHL	7580	0.0322942	0.0138806
FL	7600	0.0260069	0.00535079	DHL	7600	0.0336709	0.0158787
FL	7620	0.0258687	0.00490303	DHL	7620	0.0331108	0.0134106
FL	7640	0.0252626	0.00467819	DHL	7640	0.0331326	0.0135976
FL	7660	0.0247004	0.00518252	DHL	7660	0.0338697	0.0133819
FL	7680	0.0251327	0.00500391	DHL	7680	0.0332443	0.0112839
FL	7700	0.0254535	0.00710139	DHL	7700	0.0333331	0.011896
FL	7720	0.0264769	0.00662653	DHL	7720	0.0339825	0.0117575
FL	7740	0.0259508	0.00613718	DHL	7740	0.0330744	0.00938783
FL	7760	0.0268941	0.00706432	DHL	7760	0.0335168	0.00847533
FL	7780	0.0276121	0.00638221	DHL	7780	0.0340764	0.00892249
FL	7800	0.0281623	0.00747654	DHL	7800	0.0323781	0.00765649
FL	7820	0.0258218	0.00949807	DHL	7820	0.0317213	0.00683464
FL	7840	0.0260641	0.0105657	DHL	7840	0.0328276	0.00770067
FL	7860	0.0259685	0.0113989	DHL	7860	0.0324923	0.00792164
FL	7880	0.0259103	0.0109	DHL	7880	0.0337225	0.00887324
FL	7900	0.0259591	0.0114031	DHL	7900	0.0327776	0.00901221
FL	7920	0.0254181	0.0108337	DHL	7920	0.032634	0.00891816
FL	7940	0.0236511	0.0140613	DHL	7940	0.0321953	0.00886336
FL	7960	0.0226883	0.0132186	DHL	7960	0.0328476	0.0102025
FL	7980	0.0230965	0.0128931	DHL	7980	0.0342445	0.0116917
FL	8000	0.0224156	0.0129559	DHL	8000	0.0352755	0.0119246
FL	8020	0.0224972	0.0131397	DHL	8020	0.0353931	0.0115598
FL	8040	0.0220531	0.0132898	DHL	8040	0.0350553	0.010009
FL	8060	0.0217624	0.0128424	DHL	8060	0.0365929	0.0126399
FL	8080	0.021542	0.0132153	DHL	8080	0.0387856	0.0145377
FL	8100	0.0222943	0.0131363	DHL	8100	0.0371617	0.0126965
FL	8120	0.0234241	0.012777	DHL	8120	0.0371286	0.0141924
FL	8140	0.0252754	0.00911734	DHL	8140	0.0376144	0.0138922
FL	8160	0.0255269	0.00966799	DHL	8160	0.0382133	0.0154431
FL	8180	0.0249384	0.00972046	DHL	8180	0.0381344	0.0167165
FL	8200	0.0243729	0.00865454	DHL	8200	0.037162	0.0161311
FL	8220	0.0243036	0.00785948	DHL	8220	0.0374326	0.017858
FL	8240	0.0244873	0.00719577	DHL	8240	0.0375768	0.0193868
FL	8260	0.023996	0.00689111	DHL	8260	0.0387035	0.0207455
FL	8280	0.0240157	0.00683805	DHL	8280	0.0380809	0.020443
FL	8300	0.0235756	0.00654304	DHL	8300	0.0408309	0.0247214
FL	8320	0.0243281	0.0067717	DHL	8320	0.0391064	0.023851
FL	8340	0.0237948	0.00664257	DHL	8340	0.0376727	0.0213663
FL	8360	0.0244982	0.00702895	DHL	8360	0.0370298	0.0208044
FL	8380	0.027975	0.00523915	DHL	8380	0.0357085	0.0174066
FL	8400	0.0298068	0.00616678	DHL	8400	0.0353271	0.0176305
FL	8420	0.0307774	0.00618224	DHL	8420	0.034554	0.0170097
FL	8440	0.0305613	0.00601101	DHL	8440	0.0355324	0.0187882
FL	8460	0.0313136	0.00579318	DHL	8460	0.0355287	0.0187434
FL	8480	0.0313176	0.00587967	DHL	8480	0.0350206	0.0194347
FL	8500	0.0321042	0.00653021	DHL	8500	0.0352193	0.0219753
FL	8520	0.0329779	0.00649596	DHL	8520	0.0368674	0.024199
FL	8540	0.0331026	0.00651958	DHL	8540	0.0368026	0.0243384
FL	8560	0.0333445	0.00649506	DHL	8560	0.0355201	0.0215735
FL	8580	0.0347841	0.00720584	DHL	8580	0.0341771	0.0199562
FL	8600	0.0342601	0.00656878	DHL	8600	0.0343383	0.0209211
FL	8620	0.0342691	0.00593707	DHL	8620	0.0354085	0.0211397
FL	8640	0.0327837	0.00692627	DHL	8640	0.0342611	0.0197658
FL	8660	0.0333084	0.00744099	DHL	8660	0.0358743	0.0217996
FL	8680	0.0332192	0.00776189	DHL	8680	0.0366358	0.0204222
FL	8700	0.0337897	0.00777733	DHL	8700	0.0375537	0.0202261
FL	8720	0.0339793	0.0074946	DHL	8720	0.03567	0.0188386
FL	8740	0.0335586	0.00684589	DHL	8740	0.0342555	0.017684
FL	8760	0.0335344	0.00677612	DHL	8760	0.0338473	0.0173358
FL	8780	0.033847	0.00790122	DHL	8780	0.0340541	0.0171578
FL	8800	0.0337739	0.00778827	DHL	8800	0.0321304	0.0115118
FL	8820	0.0339381	0.0073882	DHL	8820	0.0334999	0.0122147
FL	8840	0.0333068	0.00784765	DHL	8840	0.0342611	0.0141981
FL	8860	0.0333067	0.00839377	DHL	8860	0.0351242	0.0139771
FL	8880	0.030322	0.0092376	DHL	8880	0.0349787	0.0150538
FL	8900	0.0278361	0.0131152	DHL	8900	0.0348734	0.0136935
FL	8920	0.0279993	0.0130954	DHL	8920	0.0362736	0.0135982
FL	8940	0.0290044	0.0133344	DHL	8940	0.0355832	0.0137427
FL	8960	0.0285197	0.0129438	DHL	8960	0.0362377	0.0139356
FL	8980	0.030505	0.00901968	DHL	8980	0.038123	0.0166248
FL	9000	0.0305341	0.00877191	DHL	9000	0.0380678	0.0150715
FL	9020	0.0300603	0.00973155	DHL	9020	0.0372701	0.0141801
FL	9040	0.0294222	0.00964327	DHL	9040	0.0383142	0.0168678
FL	9060	0.0298454	0.0100764	DHL	9060	0.0396796	0.0159869
FL	9080	0.0301017	0.0107062	DHL	9080	0.0388878	0.0144594
FL	9100	0.03042	0.0109883	DHL	9100	0.0395702	0.0172697
FL	9120	0.0298357	0.010744	DHL	9120	0.0378919	0.0146981
FL	9140	0.0295853	0.0111042	DHL	9140	0.0387286	0.0159952
FL	9160	0.0285477	0.010334	DHL	9160	0.0378233	0.0163241
FL	9180	0.0290148	0.0097927	DHL	9180	0.0376807	0.0135773
FL	9200	0.0285633	0.00964837	DHL	9200	0.037059	0.0117907
FL	9220	0.027522	0.00993365	DHL	9220	0.036684	0.0120261
FL	9240	0.0279763	0.00905711	DHL	9240	0.0393634	0.0140777
FL	9260	0.0275078	0.00856505	DHL	9260	0.0389165	0.0128052
FL	9280	0.0268519	0.00890173	DHL	9280	0.0393264	0.0125578
FL	9300	0.0276715	0.00927058	DHL	9300	0.0388823	0.0129188
FL	9320	0.0268426	0.00850247	DHL	9320	0.0396118	0.0147583
FL	9340	0.0271393	0.00867001	DHL	9340	0.0393188	0.0142636
FL	9360	0.0266177	0.00823072	DHL	9360	0.0392309	0.0159494
FL	9380	0.026626	0.00849356	DHL	9380	0.0391947	0.0160164
FL	9400	0.0271271	0.00816411	DHL	9400	0.0399701	0.0179518
FL	9420	0.0269636	0.00831704	DHL	9420	0.040029	0.0187501
FL	9440	0.0258394	0.00884172	DHL	9440	0.039426	0.0176344
FL	9460	0.0260093	0.00920062	DHL	9460	0.0376665	0.0168914
FL	9480	0.0239977	0.0130361	DHL	9480	0.0355216	0.0140504
FL	9500	0.0237433	0.0131452	DHL	9500	0.0346593	0.0132601
FL	9520	0.0239723	0.0131466	DHL	9520	0.0371257	0.0138504
FL	9540	0.0243447	0.0134681	DHL	9540	0.0365447	0.0134635
FL	9560	0.0241579	0.0138523	DHL	9560	0.0357159	0.0138764
FL	9580	0.0252931	0.00934886	DHL	9580	0.0373327	0.0159915
FL	9600	0.0252188	0.00857328	DHL	9600	0.0377565	0.0173895
FL	9620	0.0249299	0.00830049	DHL	9620	0.0392148	0.0196993
FL	9640	0.0246882	0.00802835	DHL	9640	0.0396409	0.0195944
FL	9660	0.0259767	0.00812762	DHL	9660	0.038593	0.0181848
FL	9680	0.0248811	0.00811153	DHL	9680	0.039037	0.019978
FL	9700	0.0245673	0.00807152	DHL	9700	0.0386982	0.0192037
FL	9720	0.0253125	0.00836477	DHL	9720	0.0396414	0.019686
FL	9740	0.0246752	0.00905896	DHL	9740	0.0375524	0.0197914
FL	9760	0.025123	0.00903682	DHL	9760	0.0371435	0.0212356
FL	9780	0.0254857	0.00991431	DHL	9780	0.0368017	0.0216102
FL	9800	0.0249868	0.0110294	DHL	9800	0.0384833	0.0239773
FL	9820	0.0265069	0.00921217	DHL	9820	0.0369413	0.0202761
FL	9840	0.0267679	0.00932377	DHL	9840	0.0374693	0.0221113
FL	9860	0.0269706	0.0086	DHL	9860	0.038502	0.0210709
FL	9880	0.0270565	0.00883456	DHL	9880	0.0377328	0.0189653
FL	9900	0.030116	0.0102695	DHL	9900	0.0372773	0.017834
FL	9920	0.0297842	0.0110323	DHL	9920	0.0367922	0.0192461
FL	9940	0.0300007	0.0107003	DHL	9940	0.038604	0.021371
FL	9960	0.0316063	0.0125617	DHL	9960	0.0395249	0.0236065
FL	9980	0.0320181	0.0129891	DHL	9980	0.0403209	0.0245546
FL	10000	0.0319253	0.0123582	DHL	10000	0.0413215	0.0266296
FL	0	0.0215179	0.0171023	DHL	0	0.0736826	0.0634038
FL	-20	0.021612	0.0162379	DHL	-20	0.0738247	0.0664855
FL	-40	0.0221606	0.016003	DHL	-40	0.0733248	0.0672846
FL	-60	0.0236247	0.0161279	DHL	-60	0.0728273	0.0669976
FL	-80	0.0228973	0.0152893	DHL	-80	0.0730599	0.0673908
FL	-100	0.0223318	0.0145	DHL	-100	0.071388	0.0603299
FL	-120	0.0222398	0.0142291	DHL	-120	0.0710256	0.0583696
FL	-140	0.0222007	0.0139481	DHL	-140	0.0694382	0.0526417
FL	-160	0.0233746	0.0147068	DHL	-160	0.0670485	0.0491913
FL	-180	0.0236696	0.0148757	DHL	-180	0.0679183	0.0518009
FL	-200	0.0246217	0.0148599	DHL	-200	0.0695661	0.0552774
FL	-220	0.024883	0.0143098	DHL	-220	0.0697357	0.0571075
FL	-240	0.0245127	0.0143058	DHL	-240	0.0700806	0.0586991
FL	-260	0.0264492	0.0110122	DHL	-260	0.0687595	0.0560809
FL	-280	0.0269862	0.00801342	DHL	-280	0.0666738	0.0533236
FL	-300	0.0265788	0.00782172	DHL	-300	0.0665595	0.0535735
FL	-320	0.0266485	0.00776896	DHL	-320	0.0651317	0.0504086
FL	-340	0.0264495	0.00759797	DHL	-340	0.0667231	0.0525609
FL	-360	0.0290602	0.00771142	DHL	-360	0.0663062	0.0491119
FL	-380	0.0293811	0.00678	DHL	-380	0.0692545	0.0549577
FL	-400	0.0300006	0.00659369	DHL	-400	0.0700501	0.0554163
FL	-420	0.0310295	0.00648089	DHL	-420	0.0710955	0.0545526
FL	-440	0.0299812	0.00570215	DHL	-440	0.0707007	0.0544265
FL	-460	0.0294512	0.00547681	DHL	-460	0.0711408	0.0536339
FL	-480	0.0288963	0.00484044	DHL	-480	0.073085	0.0567117
FL	-500	0.0290025	0.00430937	DHL	-500	0.0737278	0.0576372
FL	-520	0.0285078	0.00429855	DHL	-520	0.0737836	0.0584881
FL	-540	0.0284583	0.00436744	DHL	-540	0.0727207	0.05617
FL	-560	0.0273809	0.00552993	DHL	-560	0.0717908	0.0547649
FL	-580	0.0272831	0.00569424	DHL	-580	0.0701454	0.0539981
FL	-600	0.0283224	0.00485288	DHL	-600	0.0679182	0.0519868
FL	-620	0.0292917	0.00500517	DHL	-620	0.0673147	0.0528141
FL	-640	0.0288414	0.00507472	DHL	-640	0.0657715	0.0515214
FL	-660	0.0295523	0.00806534	DHL	-660	0.0667764	0.0521856
FL	-680	0.0299908	0.00801545	DHL	-680	0.0683916	0.0510224
FL	-700	0.0287022	0.00868881	DHL	-700	0.0663543	0.0496305
FL	-720	0.0292324	0.0087104	DHL	-720	0.0669913	0.0485146
FL	-740	0.0298004	0.00806908	DHL	-740	0.066142	0.0461833
FL	-760	0.0283063	0.00478796	DHL	-760	0.0635861	0.0420558
FL	-780	0.0286747	0.0047917	DHL	-780	0.062356	0.0407425
FL	-800	0.0292516	0.00414606	DHL	-800	0.0621407	0.0407953
FL	-820	0.0290937	0.00434803	DHL	-820	0.0612931	0.0395887
FL	-840	0.0294648	0.00399877	DHL	-840	0.0600026	0.0378755
FL	-860	0.027164	0.00524837	DHL	-860	0.0599467	0.0394907
FL	-880	0.0280348	0.00598928	DHL	-880	0.0587703	0.0358451
FL	-900	0.0275402	0.00735333	DHL	-900	0.0580031	0.0353052
FL	-920	0.0271122	0.00646302	DHL	-920	0.0581019	0.0353054
FL	-940	0.0290232	0.00593803	DHL	-940	0.0569493	0.0322481
FL	-960	0.0285924	0.00654291	DHL	-960	0.0559141	0.0324219
FL	-980	0.0292317	0.00567278	DHL	-980	0.0534241	0.0300292
FL	-1000	0.0292652	0.00527099	DHL	-1000	0.0532011	0.0288674
FL	-1020	0.0300262	0.00309142	DHL	-1020	0.0556084	0.0336837
FL	-1040	0.0295117	0.00409751	DHL	-1040	0.0575461	0.0367474
FL	-1060	0.0300542	0.00389127	DHL	-1060	0.0574062	0.03756
FL	-1080	0.032469	0.00628152	DHL	-1080	0.0577887	0.0355881
FL	-1100	0.0331251	0.00998371	DHL	-1100	0.0582681	0.0361505
FL	-1120	0.034846	0.0136905	DHL	-1120	0.0590575	0.0358116
FL	-1140	0.0353175	0.0137041	DHL	-1140	0.059441	0.0366118
FL	-1160	0.0344447	0.00990729	DHL	-1160	0.0593693	0.0366242
FL	-1180	0.0347516	0.0101862	DHL	-1180	0.0614774	0.0409386
FL	-1200	0.0349541	0.01003	DHL	-1200	0.0605374	0.0373047
FL	-1220	0.0343448	0.0111419	DHL	-1220	0.0596888	0.0361022
FL	-1240	0.0344515	0.0111007	DHL	-1240	0.0592856	0.0372152
FL	-1260	0.0350633	0.0109039	DHL	-1260	0.0598864	0.0386942
FL	-1280	0.0335718	0.00814006	DHL	-1280	0.0613313	0.0407795
FL	-1300	0.0329726	0.00873123	DHL	-1300	0.0621649	0.0430684
FL	-1320	0.0331299	0.00892734	DHL	-1320	0.0636335	0.0442007
FL	-1340	0.0335903	0.00862173	DHL	-1340	0.0645621	0.0442307
FL	-1360	0.0328843	0.0080482	DHL	-1360	0.0642933	0.0439242
FL	-1380	0.0324186	0.00810166	DHL	-1380	0.0632015	0.0444791
FL	-1400	0.0322481	0.00804291	DHL	-1400	0.0654776	0.0459959
FL	-1420	0.0320052	0.00810906	DHL	-1420	0.0637707	0.04407
FL	-1440	0.0319858	0.0077146	DHL	-1440	0.063533	0.0442186
FL	-1460	0.0327592	0.00746217	DHL	-1460	0.0634119	0.043775
FL	-1480	0.032534	0.00823949	DHL	-1480	0.0622616	0.0416259
FL	-1500	0.0323486	0.00813664	DHL	-1500	0.0619719	0.042997
FL	-1520	0.0314506	0.00909499	DHL	-1520	0.05965	0.0396946
FL	-1540	0.0322623	0.00962461	DHL	-1540	0.0567337	0.0358866
FL	-1560	0.0311083	0.00915227	DHL	-1560	0.055361	0.0347217
FL	-1580	0.0296317	0.00699262	DHL	-1580	0.0557355	0.035802
FL	-1600	0.0281799	0.00773151	DHL	-1600	0.0549876	0.0360653
FL	-1620	0.0264276	0.0108604	DHL	-1620	0.055144	0.0363149
FL	-1640	0.0263337	0.0103915	DHL	-1640	0.0542755	0.0337419
FL	-1660	0.0273453	0.00784848	DHL	-1660	0.0543501	0.0330245
FL	-1680	0.0268086	0.00774912	DHL	-1680	0.0509185	0.0308286
FL	-1700	0.0263492	0.00747382	DHL	-1700	0.0518394	0.0331931
FL	-1720	0.0262113	0.00703384	DHL	-1720	0.0510786	0.0347987
FL	-1740	0.0262706	0.00803458	DHL	-1740	0.0508667	0.0346526
FL	-1760	0.0276679	0.00811207	DHL	-1760	0.0507664	0.0334576
FL	-1780	0.027917	0.00777675	DHL	-1780	0.0495436	0.0315694
FL	-1800	0.0283525	0.00836294	DHL	-1800	0.0483849	0.0289202
FL	-1820	0.0286947	0.0074878	DHL	-1820	0.048898	0.0280498
FL	-1840	0.0297568	0.00938832	DHL	-1840	0.0471327	0.0257705
FL	-1860	0.0301841	0.00958188	DHL	-1860	0.0475633	0.0252675
FL	-1880	0.0296792	0.00981559	DHL	-1880	0.0472759	0.0225435
FL	-1900	0.0298607	0.0103289	DHL	-1900	0.043129	0.019445
FL	-1920	0.0309666	0.0128754	DHL	-1920	0.0441794	0.0213953
FL	-1940	0.0304662	0.0132355	DHL	-1940	0.0441421	0.0206073
FL	-1960	0.0305209	0.0133454	DHL	-1960	0.0444087	0.0213717
FL	-1980	0.0307606	0.0126935	DHL	-1980	0.0441601	0.0224169
FL	-2000	0.0307849	0.0127763	DHL	-2000	0.0449132	0.0219699
FL	-2020	0.0302597	0.0128349	DHL	-2020	0.0445034	0.0214812
FL	-2040	0.0296329	0.0128696	DHL	-2040	0.0457162	0.0239257
FL	-2060	0.0300608	0.0128732	DHL	-2060	0.0483004	0.0275704
FL	-2080	0.031348	0.0172153	DHL	-2080	0.0475665	0.0273553
FL	-2100	0.0315087	0.017087	DHL	-2100	0.0486606	0.0300127
FL	-2120	0.0312655	0.0175825	DHL	-2120	0.0475019	0.0290894
FL	-2140	0.0317259	0.0171664	DHL	-2140	0.0480258	0.0288912
FL	-2160	0.0306076	0.0132942	DHL	-2160	0.0463289	0.0282246
FL	-2180	0.0303549	0.0135888	DHL	-2180	0.0445462	0.0277814
FL	-2200	0.0308278	0.0133143	DHL	-2200	0.0424335	0.0270825
FL	-2220	0.0310702	0.0134017	DHL	-2220	0.0425511	0.0282681
FL	-2240	0.0309111	0.0138821	DHL	-2240	0.0431179	0.0297783
FL	-2260	0.0285712	0.0111962	DHL	-2260	0.0419893	0.0288692
FL	-2280	0.0308355	0.0141181	DHL	-2280	0.0421403	0.0289041
FL	-2300	0.0307422	0.0136952	DHL	-2300	0.042884	0.0295869
FL	-2320	0.0299637	0.0138278	DHL	-2320	0.0407734	0.0264716
FL	-2340	0.0281872	0.0106853	DHL	-2340	0.040499	0.0278277
FL	-2360	0.0289501	0.0117765	DHL	-2360	0.0404421	0.025459
FL	-2380	0.0303582	0.0111798	DHL	-2380	0.0406602	0.0283444
FL	-2400	0.0304253	0.0114773	DHL	-2400	0.0430247	0.0297366
FL	-2420	0.0299203	0.0109297	DHL	-2420	0.0421658	0.0298658
FL	-2440	0.028894	0.0117758	DHL	-2440	0.0413343	0.0301815
FL	-2460	0.0293254	0.011838	DHL	-2460	0.0424734	0.0297361
FL	-2480	0.0290233	0.012281	DHL	-2480	0.0432375	0.0283975
FL	-2500	0.0293287	0.0127708	DHL	-2500	0.0431584	0.0285806
FL	-2520	0.0295131	0.0127642	DHL	-2520	0.0440342	0.0294777
FL	-2540	0.0293126	0.0131602	DHL	-2540	0.0444686	0.0313713
FL	-2560	0.0293998	0.0133779	DHL	-2560	0.0431803	0.0308206
FL	-2580	0.0279117	0.014269	DHL	-2580	0.0441332	0.0317758
FL	-2600	0.0280717	0.0138555	DHL	-2600	0.0462444	0.0319743
FL	-2620	0.0281276	0.01397	DHL	-2620	0.0462271	0.0310772
FL	-2640	0.0280179	0.014334	DHL	-2640	0.044954	0.0298343
FL	-2660	0.0278736	0.0140758	DHL	-2660	0.0467173	0.0305453
FL	-2680	0.0281292	0.0139323	DHL	-2680	0.0472739	0.0324325
FL	-2700	0.028299	0.0141025	DHL	-2700	0.04807	0.0322283
FL	-2720	0.0302403	0.0116747	DHL	-2720	0.0466357	0.0310887
FL	-2740	0.0297563	0.0111793	DHL	-2740	0.046117	0.0293074
FL	-2760	0.0302568	0.0119527	DHL	-2760	0.0471081	0.0307876
FL	-2780	0.0277524	0.0134795	DHL	-2780	0.0466412	0.0303283
FL	-2800	0.0272845	0.0134585	DHL	-2800	0.0449945	0.0278142
FL	-2820	0.0275288	0.0139913	DHL	-2820	0.046495	0.0296043
FL	-2840	0.0281446	0.0131623	DHL	-2840	0.0454096	0.0281749
FL	-2860	0.0278181	0.0127032	DHL	-2860	0.0444128	0.0283056
FL	-2880	0.0268535	0.0126354	DHL	-2880	0.0441176	0.0265689
FL	-2900	0.0268763	0.0129794	DHL	-2900	0.0452323	0.0272986
FL	-2920	0.0260467	0.012683	DHL	-2920	0.046104	0.0263538
FL	-2940	0.0283757	0.0104164	DHL	-2940	0.0460332	0.0263473
FL	-2960	0.0275726	0.0107814	DHL	-2960	0.045898	0.0261046
FL	-2980	0.0276659	0.0111261	DHL	-2980	0.0468945	0.027957
FL	-3000	0.0278843	0.0102115	DHL	-3000	0.0469749	0.0267683
FL	-3020	0.0286423	0.00972193	DHL	-3020	0.0453751	0.0259762
FL	-3040	0.0284068	0.00879652	DHL	-3040	0.0427033	0.0226716
FL	-3060	0.0283807	0.00879921	DHL	-3060	0.0426026	0.0207385
FL	-3080	0.0279769	0.00730819	DHL	-3080	0.0419653	0.0194489
FL	-3100	0.0284455	0.0077712	DHL	-3100	0.0388046	0.0161373
FL	-3120	0.0282649	0.00705079	DHL	-3120	0.0383343	0.0173874
FL	-3140	0.0291026	0.00699816	DHL	-3140	0.0380776	0.0174373
FL	-3160	0.0285204	0.00747651	DHL	-3160	0.0363577	0.0182523
FL	-3180	0.0292085	0.00844488	DHL	-3180	0.0358957	0.0161862
FL	-3200	0.0286686	0.00825322	DHL	-3200	0.0356874	0.0163195
FL	-3220	0.0265611	0.0103347	DHL	-3220	0.0350086	0.0166114
FL	-3240	0.0276416	0.0104036	DHL	-3240	0.0344964	0.0155776
FL	-3260	0.0281565	0.0102974	DHL	-3260	0.033049	0.0126858
FL	-3280	0.0282912	0.0105798	DHL	-3280	0.0327992	0.0130097
FL	-3300	0.0279871	0.00997154	DHL	-3300	0.0334286	0.012699
FL	-3320	0.028108	0.00993944	DHL	-3320	0.0327522	0.0108472
FL	-3340	0.0278281	0.0106701	DHL	-3340	0.0329058	0.011716
FL	-3360	0.0284967	0.00997156	DHL	-3360	0.0332425	0.0113415
FL	-3380	0.029451	0.0101026	DHL	-3380	0.0336042	0.0146477
FL	-3400	0.0292447	0.00983025	DHL	-3400	0.0314655	0.0157645
FL	-3420	0.0298515	0.00942983	DHL	-3420	0.0320999	0.0142563
FL	-3440	0.028818	0.0135927	DHL	-3440	0.0323801	0.0143262
FL	-3460	0.0283634	0.0133158	DHL	-3460	0.0312555	0.0126097
FL	-3480	0.0278285	0.0129934	DHL	-3480	0.0302624	0.0142893
FL	-3500	0.0276159	0.0129112	DHL	-3500	0.0298571	0.0143631
FL	-3520	0.0277651	0.0130257	DHL	-3520	0.0316261	0.0159571
FL	-3540	0.0281457	0.0131077	DHL	-3540	0.0335133	0.0163957
FL	-3560	0.0283492	0.0128205	DHL	-3560	0.0334797	0.0177257
FL	-3580	0.0279122	0.0126148	DHL	-3580	0.0320855	0.0182892
FL	-3600	0.0288282	0.00787434	DHL	-3600	0.0338843	0.0197143
FL	-3620	0.0294709	0.00833817	DHL	-3620	0.0338473	0.0184832
FL	-3640	0.0284257	0.00768681	DHL	-3640	0.0341667	0.0195314
FL	-3660	0.0290162	0.008097	DHL	-3660	0.0350861	0.0204065
FL	-3680	0.0288441	0.00847233	DHL	-3680	0.0352514	0.0217416
FL	-3700	0.028929	0.00918367	DHL	-3700	0.0351279	0.0231565
FL	-3720	0.028841	0.00936542	DHL	-3720	0.0362691	0.023515
FL	-3740	0.0288648	0.00914025	DHL	-3740	0.0364854	0.0244012
FL	-3760	0.0279363	0.00801195	DHL	-3760	0.0385729	0.0262795
FL	-3780	0.0275105	0.00778581	DHL	-3780	0.0388289	0.026095
FL	-3800	0.0288255	0.00841366	DHL	-3800	0.0403814	0.0276535
FL	-3820	0.0290475	0.00884066	DHL	-3820	0.0402979	0.0287545
FL	-3840	0.0301779	0.0100444	DHL	-3840	0.0407615	0.0276606
FL	-3860	0.0291853	0.00972079	DHL	-3860	0.0402071	0.0280384
FL	-3880	0.0280989	0.00941585	DHL	-3880	0.0399403	0.0258204
FL	-3900	0.0279794	0.00877467	DHL	-3900	0.0405692	0.0254354
FL	-3920	0.0274549	0.00778154	DHL	-3920	0.0391674	0.025467
FL	-3940	0.0273785	0.00386325	DHL	-3940	0.0396297	0.024832
FL	-3960	0.0279366	0.0039888	DHL	-3960	0.0387412	0.0239787
FL	-3980	0.0287916	0.00486035	DHL	-3980	0.0386486	0.0206836
FL	-4000	0.0298151	0.00529666	DHL	-4000	0.0385407	0.0221075
FL	-4020	0.0295715	0.00572339	DHL	-4020	0.0370979	0.0206314
FL	-4040	0.0294338	0.0054706	DHL	-4040	0.03721	0.0226501
FL	-4060	0.0292037	0.00514047	DHL	-4060	0.0359083	0.0197181
FL	-4080	0.0294543	0.0051141	DHL	-4080	0.0369524	0.0203742
FL	-4100	0.0277908	0.00874201	DHL	-4100	0.0355086	0.0208248
FL	-4120	0.0268304	0.00883593	DHL	-4120	0.0367763	0.0227564
FL	-4140	0.028084	0.00903903	DHL	-4140	0.0369021	0.0214219
FL	-4160	0.0292161	0.00951734	DHL	-4160	0.0381907	0.0235665
FL	-4180	0.0288906	0.0096969	DHL	-4180	0.0382602	0.0223425
FL	-4200	0.0291357	0.00982063	DHL	-4200	0.0402493	0.0232987
FL	-4220	0.030166	0.0101505	DHL	-4220	0.0395201	0.0218512
FL	-4240	0.0300756	0.00976845	DHL	-4240	0.0394053	0.0207247
FL	-4260	0.0313968	0.01101	DHL	-4260	0.0379453	0.0193239
FL	-4280	0.0327733	0.0124004	DHL	-4280	0.037861	0.0180741
FL	-4300	0.0321826	0.0117825	DHL	-4300	0.0360852	0.0175045
FL	-4320	0.0315583	0.0116799	DHL	-4320	0.0356975	0.018485
FL	-4340	0.0337203	0.00946549	DHL	-4340	0.0359459	0.0194388
FL	-4360	0.0339893	0.00943071	DHL	-4360	0.035951	0.0181791
FL	-4380	0.035177	0.0092861	DHL	-4380	0.0348061	0.0168028
FL	-4400	0.0350536	0.00859581	DHL	-4400	0.0345308	0.0138417
FL	-4420	0.0348407	0.00858103	DHL	-4420	0.035553	0.0152667
FL	-4440	0.0343881	0.0120216	DHL	-4440	0.0345744	0.014627
FL	-4460	0.0359985	0.0085944	DHL	-4460	0.0362188	0.0171977
FL	-4480	0.0363029	0.00860266	DHL	-4480	0.0373163	0.0182977
FL	-4500	0.0348743	0.00767403	DHL	-4500	0.0387493	0.0192739
FL	-4520	0.0350283	0.00766498	DHL	-4520	0.0388867	0.0200723
FL	-4540	0.0349918	0.00799632	DHL	-4540	0.0381581	0.0190553
FL	-4560	0.036315	0.00903962	DHL	-4560	0.0387987	0.0201322
FL	-4580	0.0362311	0.00873664	DHL	-4580	0.0390363	0.0197169
FL	-4600	0.0365027	0.00927226	DHL	-4600	0.0388833	0.0171078
FL	-4620	0.0374557	0.0100575	DHL	-4620	0.0370839	0.0142466
FL	-4640	0.0363922	0.0101556	DHL	-4640	0.0366996	0.0143229
FL	-4660	0.035284	0.00832155	DHL	-4660	0.0350421	0.0122249
FL	-4680	0.0350237	0.00755073	DHL	-4680	0.0348393	0.012505
FL	-4700	0.0357946	0.00885171	DHL	-4700	0.0345782	0.0127009
FL	-4720	0.0358876	0.00862423	DHL	-4720	0.0345663	0.013645
FL	-4740	0.03548	0.00826316	DHL	-4740	0.0356353	0.01425
FL	-4760	0.033714	0.00747855	DHL	-4760	0.0373008	0.0142641
FL	-4780	0.032201	0.00717959	DHL	-4780	0.0371884	0.0147857
FL	-4800	0.0322947	0.00869428	DHL	-4800	0.0374627	0.014836
FL	-4820	0.0325403	0.00837963	DHL	-4820	0.03778	0.0128976
FL	-4840	0.0296382	0.0111029	DHL	-4840	0.0366705	0.0122482
FL	-4860	0.0297109	0.0117739	DHL	-4860	0.0376284	0.0146383
FL	-4880	0.0286864	0.0118771	DHL	-4880	0.037988	0.0146913
FL	-4900	0.0292412	0.0127334	DHL	-4900	0.0384125	0.0147946
FL	-4920	0.0308827	0.0132198	DHL	-4920	0.0381344	0.0141926
FL	-4940	0.0299754	0.0128935	DHL	-4940	0.0391392	0.015253
FL	-4960	0.0292291	0.0168047	DHL	-4960	0.0378854	0.0129311
FL	-4980	0.0286974	0.0174968	DHL	-4980	0.0366	0.0116025
FL	-5000	0.0316359	0.0151668	DHL	-5000	0.0344278	0.00890567
FL	-5020	0.0313302	0.0144739	DHL	-5020	0.0355293	0.0102192
FL	-5040	0.0316788	0.014589	DHL	-5040	0.0341116	0.00768952
FL	-5060	0.030124	0.0139996	DHL	-5060	0.0337222	0.0080134
FL	-5080	0.031088	0.0144402	DHL	-5080	0.0347939	0.00740546
FL	-5100	0.0310563	0.013886	DHL	-5100	0.0362423	0.0106796
FL	-5120	0.0312938	0.0131739	DHL	-5120	0.0372576	0.0121278
FL	-5140	0.0317503	0.0136095	DHL	-5140	0.0372805	0.0124791
FL	-5160	0.0316209	0.0137433	DHL	-5160	0.0371148	0.0128853
FL	-5180	0.0323604	0.0131514	DHL	-5180	0.0386126	0.0147479
FL	-5200	0.0328088	0.0128006	DHL	-5200	0.0394866	0.0152494
FL	-5220	0.0323611	0.0123074	DHL	-5220	0.0403399	0.0175551
FL	-5240	0.0320582	0.0125047	DHL	-5240	0.0410188	0.0184885
FL	-5260	0.0337665	0.00921999	DHL	-5260	0.0406602	0.0176523
FL	-5280	0.034827	0.00844272	DHL	-5280	0.0416	0.018384
FL	-5300	0.0345637	0.00798525	DHL	-5300	0.0429403	0.018053
FL	-5320	0.0361561	0.00699908	DHL	-5320	0.0426158	0.017342
FL	-5340	0.0371192	0.00633508	DHL	-5340	0.0431709	0.0178302
FL	-5360	0.037357	0.00742704	DHL	-5360	0.0444713	0.0172093
FL	-5380	0.0370586	0.00754286	DHL	-5380	0.0437521	0.0165126
FL	-5400	0.03654	0.00785527	DHL	-5400	0.0437327	0.0183491
FL	-5420	0.037324	0.00945623	DHL	-5420	0.0422151	0.0172786
FL	-5440	0.0375577	0.00909504	DHL	-5440	0.0417293	0.016552
FL	-5460	0.0372286	0.00839903	DHL	-5460	0.0435164	0.0190352
FL	-5480	0.0391701	0.0107706	DHL	-5480	0.0432359	0.0194814
FL	-5500	0.0376435	0.0115775	DHL	-5500	0.0430765	0.0195716
FL	-5520	0.0396016	0.0153055	DHL	-5520	0.0429296	0.018653
FL	-5540	0.0390349	0.0156585	DHL	-5540	0.044017	0.0205259
FL	-5560	0.0392758	0.0156007	DHL	-5560	0.04462	0.0207843
FL	-5580	0.0388028	0.0156097	DHL	-5580	0.0434443	0.0194111
FL	-5600	0.0410051	0.0198019	DHL	-5600	0.0411691	0.0169487
FL	-5620	0.0403441	0.019757	DHL	-5620	0.0399378	0.0158508
FL	-5640	0.0398902	0.0198942	DHL	-5640	0.0402721	0.0173106
FL	-5660	0.0407685	0.0200842	DHL	-5660	0.039859	0.0161655
FL	-5680	0.0397905	0.0207948	DHL	-5680	0.0383139	0.0148784
FL	-5700	0.0408315	0.0255482	DHL	-5700	0.0365947	0.0134025
FL	-5720	0.0406639	0.0259409	DHL	-5720	0.0356458	0.0126778
FL	-5740	0.0427091	0.0302164	DHL	-5740	0.0345791	0.012937
FL	-5760	0.0429037	0.0251004	DHL	-5760	0.0330011	0.0118577
FL	-5780	0.0428971	0.0252901	DHL	-5780	0.0319103	0.0123974
FL	-5800	0.0436674	0.0247361	DHL	-5800	0.0317502	0.0105066
FL	-5820	0.0437282	0.0198201	DHL	-5820	0.03162	0.0104567
FL	-5840	0.0431853	0.0194234	DHL	-5840	0.0323179	0.0115016
FL	-5860	0.0436425	0.0191542	DHL	-5860	0.0305292	0.0109842
FL	-5880	0.0435976	0.0187686	DHL	-5880	0.0329028	0.0134143
FL	-5900	0.0442219	0.0184387	DHL	-5900	0.0329364	0.0114404
FL	-5920	0.0419582	0.0146238	DHL	-5920	0.033214	0.0115115
FL	-5940	0.0420389	0.0145457	DHL	-5940	0.0331884	0.0106542
FL	-5960	0.0413853	0.0146335	DHL	-5960	0.0323071	0.00788475
FL	-5980	0.0395079	0.0115675	DHL	-5980	0.0321907	0.00733358
FL	-6000	0.0380874	0.00905905	DHL	-6000	0.033928	0.00908186
FL	-6020	0.0362451	0.00777233	DHL	-6020	0.0328481	0.00881672
FL	-6040	0.0370986	0.00784517	DHL	-6040	0.0326112	0.0105624
FL	-6060	0.0369238	0.00793778	DHL	-6060	0.0325329	0.0114547
FL	-6080	0.0368906	0.00735517	DHL	-6080	0.0330552	0.0148427
FL	-6100	0.0345269	0.00844721	DHL	-6100	0.0339787	0.016754
FL	-6120	0.035047	0.0086003	DHL	-6120	0.0345006	0.0178006
FL	-6140	0.0345075	0.00853632	DHL	-6140	0.0353027	0.0185794
FL	-6160	0.0339791	0.00711747	DHL	-6160	0.0356957	0.0186342
FL	-6180	0.0343365	0.00662561	DHL	-6180	0.0359783	0.0183329
FL	-6200	0.0316265	0.00966053	DHL	-6200	0.0350782	0.0174813
FL	-6220	0.032748	0.00549349	DHL	-6220	0.0354143	0.0176067
FL	-6240	0.0322702	0.00520213	DHL	-6240	0.0347533	0.0155641
FL	-6260	0.03101	0.0057092	DHL	-6260	0.0347125	0.0160323
FL	-6280	0.0317417	0.00462801	DHL	-6280	0.0349228	0.0159231
FL	-6300	0.031644	0.0044418	DHL	-6300	0.0341704	0.0199684
FL	-6320	0.0301429	0.00584934	DHL	-6320	0.0350301	0.0197601
FL	-6340	0.0306596	0.00540488	DHL	-6340	0.0340832	0.0176507
FL	-6360	0.0303943	0.00723586	DHL	-6360	0.0338098	0.0167202
FL	-6380	0.0305175	0.00671399	DHL	-6380	0.0329871	0.014581
FL	-6400	0.0295569	0.00610325	DHL	-6400	0.0325908	0.0157782
FL	-6420	0.0296611	0.00614969	DHL	-6420	0.0337823	0.0153481
FL	-6440	0.030712	0.00579144	DHL	-6440	0.0338918	0.014817
FL	-6460	0.0313195	0.00545624	DHL	-6460	0.0346629	0.0169538
FL	-6480	0.0312402	0.00451319	DHL	-6480	0.0344056	0.0159217
FL	-6500	0.0331894	0.00787585	DHL	-6500	0.0335074	0.0153928
FL	-6520	0.0332629	0.00811201	DHL	-6520	0.0352782	0.0161721
FL	-6540	0.0328233	0.00893858	DHL	-6540	0.0349094	0.0140757
FL	-6560	0.0328534	0.00873096	DHL	-6560	0.0339845	0.0134698
FL	-6580	0.0326991	0.00966675	DHL	-6580	0.032335	0.0112269
FL	-6600	0.0336206	0.0134792	DHL	-6600	0.0325775	0.0102621
FL	-6620	0.0354817	0.0171741	DHL	-6620	0.0323608	0.0105175
FL	-6640	0.0363406	0.0176316	DHL	-6640	0.031397	0.00991573
FL	-6660	0.0374428	0.0172285	DHL	-6660	0.0316401	0.00928075
FL	-6680	0.0383061	0.0169656	DHL	-6680	0.0319778	0.0101413
FL	-6700	0.0385565	0.0167978	DHL	-6700	0.0327992	0.0105337
FL	-6720	0.0367748	0.0129725	DHL	-6720	0.0334765	0.010087
FL	-6740	0.0355729	0.0103758	DHL	-6740	0.033326	0.0101312
FL	-6760	0.0354047	0.010146	DHL	-6760	0.0331697	0.0103804
FL	-6780	0.0333975	0.0103096	DHL	-6780	0.0333253	0.00920476
FL	-6800	0.0329392	0.0107719	DHL	-6800	0.0326119	0.00837783
FL	-6820	0.0335416	0.0101336	DHL	-6820	0.0317171	0.00714992
FL	-6840	0.0324737	0.00823987	DHL	-6840	0.0318339	0.00777251
FL	-6860	0.033645	0.00574301	DHL	-6860	0.0315188	0.00795624
FL	-6880	0.0343312	0.00602206	DHL	-6880	0.0307869	0.00810164
FL	-6900	0.0347003	0.00605988	DHL	-6900	0.0306185	0.00838391
FL	-6920	0.0354357	0.00660635	DHL	-6920	0.0310581	0.00822416
FL	-6940	0.0346522	0.00668966	DHL	-6940	0.0306635	0.008272
FL	-6960	0.0353032	0.00769883	DHL	-6960	0.0294669	0.00680007
FL	-6980	0.0354019	0.00828901	DHL	-6980	0.0302028	0.00838628
FL	-7000	0.0335859	0.00883561	DHL	-7000	0.0301741	0.00904731
FL	-7020	0.0338528	0.00892852	DHL	-7020	0.0295918	0.00680945
FL	-7040	0.0334977	0.00808927	DHL	-7040	0.0304195	0.00668222
FL	-7060	0.0337107	0.00870539	DHL	-7060	0.0316719	0.00748285
FL	-7080	0.034913	0.00943111	DHL	-7080	0.0342021	0.00975937
FL	-7100	0.0342219	0.0127413	DHL	-7100	0.0339768	0.00845098
FL	-7120	0.0316088	0.0157379	DHL	-7120	0.034	0.008146
FL	-7140	0.0308516	0.0155299	DHL	-7140	0.0336714	0.00750269
FL	-7160	0.028961	0.0147943	DHL	-7160	0.0330653	0.00703916
FL	-7180	0.0287988	0.0149806	DHL	-7180	0.0328964	0.00923402
FL	-7200	0.0297079	0.0155477	DHL	-7200	0.0334243	0.00764988
FL	-7220	0.0302691	0.0154925	DHL	-7220	0.0324723	0.0070947
FL	-7240	0.0311172	0.0161671	DHL	-7240	0.0331706	0.0078355
FL	-7260	0.0320095	0.0165344	DHL	-7260	0.0334833	0.00766391
FL	-7280	0.0324175	0.0165796	DHL	-7280	0.0330072	0.00766491
FL	-7300	0.0324792	0.0171132	DHL	-7300	0.032982	0.00732246
FL	-7320	0.0315157	0.0163152	DHL	-7320	0.0324333	0.0059151
FL	-7340	0.0340744	0.0126481	DHL	-7340	0.0338247	0.00839152
FL	-7360	0.0316707	0.0116994	DHL	-7360	0.0344071	0.00786977
FL	-7380	0.0316543	0.0117391	DHL	-7380	0.0339409	0.0079816
FL	-7400	0.0324051	0.0123948	DHL	-7400	0.0329176	0.00716648
FL	-7420	0.0308411	0.0114202	DHL	-7420	0.0311119	0.00732972
FL	-7440	0.0308501	0.0118361	DHL	-7440	0.0314847	0.00716592
FL	-7460	0.0300222	0.0108749	DHL	-7460	0.0314846	0.00888197
FL	-7480	0.0301356	0.0103847	DHL	-7480	0.0309552	0.00729648
FL	-7500	0.0303029	0.0105086	DHL	-7500	0.0306676	0.0058651
FL	-7520	0.0298742	0.0103099	DHL	-7520	0.0295481	0.00634967
FL	-7540	0.0298861	0.0112151	DHL	-7540	0.0285656	0.00531746
FL	-7560	0.0299458	0.0112866	DHL	-7560	0.0284083	0.0043319
FL	-7580	0.0283417	0.0104354	DHL	-7580	0.0260903	0.00460261
FL	-7600	0.0278579	0.010355	DHL	-7600	0.0258361	0.00364989
FL	-7620	0.0283189	0.0110755	DHL	-7620	0.0259914	0.00354549
FL	-7640	0.029193	0.0107151	DHL	-7640	0.0261147	0.00347046
FL	-7660	0.0295152	0.0107721	DHL	-7660	0.0267006	0.00441239
FL	-7680	0.0287578	0.0105004	DHL	-7680	0.0273796	0.0048936
FL	-7700	0.0279139	0.0101583	DHL	-7700	0.0272908	0.00394701
FL	-7720	0.0280465	0.00913897	DHL	-7720	0.0272744	0.00448216
FL	-7740	0.0264724	0.00794038	DHL	-7740	0.0265335	0.00464799
FL	-7760	0.0247441	0.00700523	DHL	-7760	0.0264595	0.00432039
FL	-7780	0.0243667	0.00723438	DHL	-7780	0.026512	0.00396341
FL	-7800	0.0239547	0.00716492	DHL	-7800	0.0271912	0.00429172
FL	-7820	0.0242067	0.00803555	DHL	-7820	0.0280043	0.00624009
FL	-7840	0.0213182	0.0116848	DHL	-7840	0.0262578	0.00521957
FL	-7860	0.0227347	0.0122589	DHL	-7860	0.0259365	0.00475415
FL	-7880	0.0226268	0.0126889	DHL	-7880	0.0270891	0.0053305
FL	-7900	0.0218502	0.0128562	DHL	-7900	0.0281521	0.00478022
FL	-7920	0.022208	0.0128277	DHL	-7920	0.0291568	0.00615521
FL	-7940	0.0223043	0.0132589	DHL	-7940	0.0286585	0.00637373
FL	-7960	0.0222451	0.013277	DHL	-7960	0.0281791	0.00642642
FL	-7980	0.0235627	0.00909503	DHL	-7980	0.0294393	0.00569309
FL	-8000	0.0231174	0.00948307	DHL	-8000	0.0295395	0.00518553
FL	-8020	0.0241458	0.00986292	DHL	-8020	0.0302301	0.00642878
FL	-8040	0.0245378	0.0108272	DHL	-8040	0.0307111	0.00612785
FL	-8060	0.0239866	0.010446	DHL	-8060	0.0300453	0.00663436
FL	-8080	0.0241868	0.0106833	DHL	-8080	0.0301543	0.00624066
FL	-8100	0.023781	0.0103073	DHL	-8100	0.0305119	0.00818241
FL	-8120	0.0243021	0.0096587	DHL	-8120	0.0308045	0.010087
FL	-8140	0.0238273	0.0111495	DHL	-8140	0.0327214	0.0129317
FL	-8160	0.0242779	0.0114914	DHL	-8160	0.0322177	0.0143717
FL	-8180	0.0244449	0.0111458	DHL	-8180	0.0311717	0.014051
FL	-8200	0.0267265	0.00978267	DHL	-8200	0.0304653	0.012431
FL	-8220	0.0269687	0.0097603	DHL	-8220	0.0314622	0.0115747
FL	-8240	0.0275347	0.0102108	DHL	-8240	0.0315085	0.0114338
FL	-8260	0.0275119	0.00977703	DHL	-8260	0.0315373	0.0108424
FL	-8280	0.0281693	0.010199	DHL	-8280	0.0308071	0.0105992
FL	-8300	0.0290434	0.0095006	DHL	-8300	0.0303337	0.00968948
FL	-8320	0.0298396	0.00991578	DHL	-8320	0.0296284	0.00894419
FL	-8340	0.0310616	0.0103788	DHL	-8340	0.0306432	0.010265
FL	-8360	0.0327473	0.00958992	DHL	-8360	0.030464	0.01086
FL	-8380	0.0338095	0.00955218	DHL	-8380	0.0294854	0.0103313
FL	-8400	0.0352781	0.0114001	DHL	-8400	0.029056	0.00953594
FL	-8420	0.0351737	0.0118678	DHL	-8420	0.0279238	0.0100795
FL	-8440	0.0361471	0.0119986	DHL	-8440	0.0276836	0.0106508
FL	-8460	0.0373546	0.0120028	DHL	-8460	0.0273985	0.0111035
FL	-8480	0.0352543	0.0133213	DHL	-8480	0.0261539	0.0118803
FL	-8500	0.0352022	0.0133874	DHL	-8500	0.0257297	0.0120994
FL	-8520	0.0338193	0.0127548	DHL	-8520	0.025377	0.0118351
FL	-8540	0.0334832	0.01227	DHL	-8540	0.023868	0.0113944
FL	-8560	0.0337968	0.0125332	DHL	-8560	0.0237868	0.0109883
FL	-8580	0.0345007	0.0125837	DHL	-8580	0.0235386	0.0100022
FL	-8600	0.0350074	0.0130106	DHL	-8600	0.0239389	0.00926354
FL	-8620	0.0345688	0.0138082	DHL	-8620	0.0231687	0.00785196
FL	-8640	0.0340603	0.0141054	DHL	-8640	0.0214689	0.00587088
FL	-8660	0.034047	0.0137383	DHL	-8660	0.0219646	0.00584225
FL	-8680	0.0339119	0.0136442	DHL	-8680	0.0214201	0.00576959
FL	-8700	0.031808	0.0156309	DHL	-8700	0.0221582	0.0063602
FL	-8720	0.0312452	0.0146462	DHL	-8720	0.020711	0.00430537
FL	-8740	0.0314621	0.0150959	DHL	-8740	0.0211386	0.00448034
FL	-8760	0.032421	0.0158902	DHL	-8760	0.0217316	0.00505166
FL	-8780	0.0323312	0.0152519	DHL	-8780	0.0222472	0.00561078
FL	-8800	0.0342754	0.0140854	DHL	-8800	0.0234086	0.00530392
FL	-8820	0.035427	0.0126891	DHL	-8820	0.0234222	0.00485007
FL	-8840	0.034738	0.0118165	DHL	-8840	0.0228531	0.00380706
FL	-8860	0.0319922	0.0126345	DHL	-8860	0.023465	0.00476048
FL	-8880	0.030938	0.012978	DHL	-8880	0.0242565	0.00474844
FL	-8900	0.0296229	0.0118761	DHL	-8900	0.0224444	0.0050049
FL	-8920	0.0300434	0.0106887	DHL	-8920	0.0223653	0.00470162
FL	-8940	0.0294576	0.0104269	DHL	-8940	0.0226123	0.00446076
FL	-8960	0.0293582	0.00965148	DHL	-8960	0.0236161	0.00316057
FL	-8980	0.0303177	0.0112453	DHL	-8980	0.0241979	0.00284829
FL	-9000	0.0314206	0.0108518	DHL	-9000	0.0251428	0.00346364
FL	-9020	0.033792	0.0115671	DHL	-9020	0.0251154	0.00298923
FL	-9040	0.0349659	0.0112615	DHL	-9040	0.0257135	0.00424703
FL	-9060	0.0353893	0.0126462	DHL	-9060	0.0262363	0.00437238
FL	-9080	0.035361	0.0126682	DHL	-9080	0.0267186	0.00465957
FL	-9100	0.0352881	0.0127918	DHL	-9100	0.0255377	0.00447308
FL	-9120	0.0351872	0.0115828	DHL	-9120	0.0267498	0.00553389
FL	-9140	0.0357232	0.0123351	DHL	-9140	0.0277212	0.0060291
FL	-9160	0.0358496	0.012434	DHL	-9160	0.0279377	0.00573914
FL	-9180	0.0364718	0.0128356	DHL	-9180	0.0275504	0.00548698
FL	-9200	0.0366643	0.0126799	DHL	-9200	0.0267551	0.00636273
FL	-9220	0.0374482	0.0128405	DHL	-9220	0.0265159	0.0066008
FL	-9240	0.0375218	0.0119693	DHL	-9240	0.0258316	0.00626631
FL	-9260	0.0374706	0.0136644	DHL	-9260	0.0263012	0.00697221
FL	-9280	0.0371732	0.0143997	DHL	-9280	0.0273292	0.00774518
FL	-9300	0.0368117	0.0124992	DHL	-9300	0.0273138	0.00677123
FL	-9320	0.0354433	0.0127635	DHL	-9320	0.0281221	0.00779647
FL	-9340	0.0350906	0.0127882	DHL	-9340	0.0277919	0.00857903
FL	-9360	0.0356968	0.0139059	DHL	-9360	0.0280939	0.00876684
FL	-9380	0.0363842	0.0142113	DHL	-9380	0.0278232	0.0089983
FL	-9400	0.0355406	0.0133567	DHL	-9400	0.0290949	0.00953767
FL	-9420	0.0357741	0.0133507	DHL	-9420	0.0303033	0.0111937
FL	-9440	0.0357936	0.0130017	DHL	-9440	0.0318958	0.0119686
FL	-9460	0.0351829	0.0120819	DHL	-9460	0.0311502	0.0135736
FL	-9480	0.0342521	0.010318	DHL	-9480	0.0308961	0.0126334
FL	-9500	0.033356	0.0098729	DHL	-9500	0.0304066	0.0124424
FL	-9520	0.0328296	0.0115667	DHL	-9520	0.0309109	0.0122414
FL	-9540	0.0317143	0.0111743	DHL	-9540	0.0311052	0.0134537
FL	-9560	0.0313548	0.00973141	DHL	-9560	0.0321057	0.0147381
FL	-9580	0.0314717	0.00990183	DHL	-9580	0.0317364	0.0133519
FL	-9600	0.0316628	0.0096364	DHL	-9600	0.032619	0.0126119
FL	-9620	0.0305353	0.00919758	DHL	-9620	0.031671	0.0114194
FL	-9640	0.030823	0.00945629	DHL	-9640	0.0303064	0.0106448
FL	-9660	0.0304115	0.00950485	DHL	-9660	0.0301543	0.00988039
FL	-9680	0.0295249	0.00900844	DHL	-9680	0.031948	0.0104509
FL	-9700	0.0292563	0.00963929	DHL	-9700	0.0327704	0.0108941
FL	-9720	0.0282028	0.00913929	DHL	-9720	0.0333873	0.0119253
FL	-9740	0.0286035	0.00911997	DHL	-9740	0.0339953	0.0126729
FL	-9760	0.0303184	0.00964599	DHL	-9760	0.0324113	0.00964986
FL	-9780	0.0305229	0.00956834	DHL	-9780	0.0309646	0.00904746
FL	-9800	0.030255	0.00980862	DHL	-9800	0.0308083	0.0092206
FL	-9820	0.0295716	0.00949654	DHL	-9820	0.0305109	0.00676406
FL	-9840	0.0303655	0.00988468	DHL	-9840	0.0299385	0.00600495
FL	-9860	0.0321224	0.00613077	DHL	-9860	0.0298987	0.00620791
FL	-9880	0.0310894	0.00666047	DHL	-9880	0.0301482	0.00529998
FL	-9900	0.0320739	0.00641161	DHL	-9900	0.0296637	0.00441828
FL	-9920	0.0322311	0.00790669	DHL	-9920	0.0292639	0.00301855
FL	-9940	0.0317317	0.00859636	DHL	-9940	0.0283429	0.00463732
FL	-9960	0.031466	0.0074339	DHL	-9960	0.0282676	0.00516471
FL	-9980	0.031802	0.00711574	DHL	-9980	0.0277328	0.00437297
FL	-10000	0.0316784	0.00614382	DHL	-10000	0.0273815	0.00315364

## Sheet: Fig. 2d
Tumor	IGH	BCL2	IGL	IMMP2L	FHIT	BCL6	BCL7A	DIAPH2	CIITA	BACH2	ROBO2	IGK	PAX5	RHOH	DMD	GRID2	DTX1	LPP	BCL6-SE	IRF8	ST6GAL1	CXCR4	BTG2	ZCCHC7	MYO16	S1PR2	PALM2AKAP2	PIM1	NCOA3	FOXO1	SGK1	SEL1L3	OSBPL10	MYC	BLK	WNK2	MSH6-SE	MIR3681HG	KLHL1	ETS1	CFAP251	SUGCT	MIR142	TCL1A	LHPP	UHRF2	RFTN1	MYO1E	IL4R
P1.FL	3	24	9	2	3	0	3	2	0	12	1	0	1	2	1	1	2	0	1	0	1	1	2	1	1	2	2	0	1	3	0	0	1	3	2	0	0	1	2	3	1	3	0	0	1	1	0	1	2
P1.DHL	35	71	10	16	0	1	3	51	5	17	3	0	9	7	2	0	10	0	0	8	3	4	7	2	0	3	1	3	1	0	3	1	0	3	7	1	4	2	0	0	3	1	0	1	1	2	1	0	0
P2.FL	4	1	4	3	2	0	0	0	1	0	3	0	0	0	1	8	1	1	0	0	1	0	0	1	5	0	0	1	0	2	1	0	0	3	1	1	1	1	0	1	1	0	1	0	0	0	1	2	0
P2.DHL	100	51	69	6	1	23	30	1	29	5	0	0	10	15	7	1	10	8	16	4	1	7	4	4	0	8	4	1	10	4	4	2	7	1	1	5	5	1	0	5	2	2	8	3	5	1	3	6	7
P6.FL	29	6	10	0	11	2	0	0	1	0	9	0	0	0	0	5	0	1	0	1	1	0	0	0	3	0	0	0	0	0	0	0	0	0	0	0	1	0	5	0	1	4	0	1	0	0	1	0	0
P6.DHL	90	24	35	83	28	7	10	3	11	14	16	1	10	6	2	13	12	9	3	10	3	5	1	3	5	4	2	10	2	2	4	3	2	1	3	4	1	1	1	0	1	5	2	2	1	0	2	1	0
P7.FL	6	5	3	1	1	3	2	0	0	1	1	1	1	1	0	6	0	1	0	0	0	0	0	2	4	0	1	1	0	2	0	2	1	0	0	0	1	1	1	1	1	0	0	0	0	0	0	3	0
P7.DHL	70	55	14	4	7	36	22	0	5	7	6	1	4	7	7	6	0	9	4	1	14	7	8	10	6	4	7	2	1	6	1	6	3	1	0	2	1	4	3	6	4	0	1	2	2	5	1	1	1
P8.FL.a	1	1	3	10	1	0	0	0	0	0	1	1	0	0	1	0	0	3	2	0	3	0	1	0	0	0	0	0	1	0	0	0	1	0	0	0	0	0	0	0	0	2	0	0	0	0	0	0	0
P8.FL.b	39	41	31	46	40	12	6	33	2	5	11	11	2	2	31	16	0	19	5	5	7	0	2	1	6	0	4	0	4	1	0	1	3	0	3	0	2	5	5	1	2	3	1	1	1	1	8	1	0
P8.DHL	24	29	22	28	49	3	3	8	0	5	7	7	2	2	18	4	1	4	4	3	4	0	3	2	10	1	1	0	2	0	0	1	0	0	1	0	1	2	6	0	1	3	0	1	1	0	1	0	0
P9.FL	5	2	0	3	0	0	0	0	0	0	0	1	0	0	0	3	0	1	0	0	0	0	0	0	0	0	0	0	0	0	0	0	0	0	0	0	0	0	0	0	0	0	0	0	0	0	0	0	0
P9.DHL	21	16	4	6	6	2	0	2	2	0	10	34	4	0	2	12	2	5	1	0	0	0	0	1	1	0	2	0	0	2	1	0	1	7	1	0	0	2	2	1	1	0	0	1	0	1	1	0	0
[truncated: 11 more columns]

## Sheet: Fig. 3a
Type	Chromosome	Position	Position_offset	qvalue(-log10)	G-score	average_amplitude	frequency
Amp	1	1	1	0	0	0	0
Amp	1	10750	10750	0	0	0	0
Amp	1	10751	10751	0	0	0	0
Amp	1	1657100	1657100	0	0	0	0
Amp	1	1657101	1657101	0	0.126221	0.552141	0.111111
Amp	1	1761780	1761780	0	0.126221	0.552141	0.111111
Amp	1	1761781	1761781	0	0	0	0
Amp	1	2401987	2401987	0	0	0	0
Amp	1	2401988	2401988	0	0.128143	0.458654	0.111111
Amp	1	2630043	2630043	0	0.128143	0.458654	0.111111
Amp	1	2630044	2630044	1.12626	0.550919	1.04585	0.222222
Amp	1	2783498	2783498	1.12626	0.550919	1.04585	0.222222
Amp	1	2783499	2783499	0	0.128143	0.458654	0.111111
Amp	1	3752371	3752371	0	0.128143	0.458654	0.111111
Amp	1	3752372	3752372	0	0	0	0
Amp	1	13224665	13224665	0	0	0	0
Amp	1	13224666	13224666	0	0.133513	0.477873	0.111111
Amp	1	13306949	13306949	0	0.133513	0.477873	0.111111
Amp	1	13306950	13306950	0	0	0	0
Amp	1	13616468	13616468	0	0	0	0
Amp	1	13616469	13616469	0	0.146713	0.525122	0.111111
Amp	1	13816316	13816316	0	0.146713	0.525122	0.111111
Amp	1	13816317	13816317	0	0	0	0
Amp	1	16458732	16458732	0	0	0	0
Amp	1	16458733	16458733	0.534769	0.33562	1.20174	0.111111
Amp	1	16950803	16950803	0.534769	0.33562	1.20174	0.111111
Amp	1	16950804	16950804	0	0	0	0
Amp	1	29325470	29325470	0	0	0	0
Amp	1	29325471	29325471	0	0.119562	0.42794	0.111111
Amp	1	30758261	30758261	0	0.119562	0.42794	0.111111
Amp	1	30758262	30758262	0	0	0.400147	0.111111
Amp	1	31619082	31619082	0	0	0.400147	0.111111
Amp	1	31619083	31619083	0	0.118607	0.424522	0.111111
Amp	1	31620732	31620732	0	0.118607	0.424522	0.111111
Amp	1	31620733	31620733	0.356651	0.254456	0.463925	0.222222
Amp	1	31792562	31792562	0.356651	0.254456	0.463925	0.222222
Amp	1	31792563	31792563	0	0.135849	0.503327	0.111111
Amp	1	31802244	31802244	0	0.135849	0.503327	0.111111
Amp	1	31802245	31802245	0	0	0	0
Amp	1	39764513	39764513	0	0	0	0
Amp	1	39764514	39764514	0	0.117961	0.484985	0.111111
Amp	1	40769225	40769225	0	0.117961	0.484985	0.111111
Amp	1	40769226	40769226	0	0	0	0
Amp	1	70189782	70189782	0	0	0	0
Amp	1	70189783	70189783	0	0.158146	0.566041	0.111111
Amp	1	70354842	70354842	0	0.158146	0.566041	0.111111
Amp	1	70354843	70354843	0	0	0	0
Amp	1	86580854	86580854	0	0	0	0
Amp	1	86580855	86580855	0	0.118604	0.424513	0.111111
Amp	1	88892051	88892051	0	0.118604	0.424513	0.111111
Amp	1	88892052	88892052	0	0	0	0
Amp	1	92297309	92297309	0	0	0	0
Amp	1	92297310	92297310	0	0.12799	0.458106	0.111111
Amp	1	93500084	93500084	0	0.12799	0.458106	0.111111
Amp	1	93500085	93500085	0	0	0	0
Amp	1	93993078	93993078	0	0	0	0
Amp	1	93993079	93993079	0	0.119774	0.44579	0.111111
Amp	1	94111259	94111259	0	0.119774	0.44579	0.111111
Amp	1	94111260	94111260	0	0	0	0
Amp	1	110060622	110060622	0	0	0	0
Amp	1	110060623	110060623	0	0.138775	0.56982	0.111111
Amp	1	110340345	110340345	0	0.138775	0.56982	0.111111
Amp	1	110340346	110340346	0	0	0	0
Amp	1	110605351	110605351	0	0	0	0
Amp	1	110605352	110605352	0	0.118474	0.471773	0.111111
Amp	1	111766547	111766547	0	0.118474	0.471773	0.111111
Amp	1	111766548	111766548	0	0	0	0
Amp	1	113981358	113981358	0	0	0	0
Amp	1	113981359	113981359	0	0.145868	0.522098	0.111111
Amp	1	114268809	114268809	0	0.145868	0.522098	0.111111
Amp	1	114268810	114268810	0	0	0	0
Amp	1	156705970	156705970	0	0	0	0
Amp	1	156705971	156705971	0	0.126142	0.451492	0.111111
Amp	1	156816531	156816531	0	0.126142	0.451492	0.111111
Amp	1	156816532	156816532	0	0	0	0
Amp	1	157519595	157519595	0	0	0	0
Amp	1	157519596	157519596	0	0.183758	0.657714	0.111111
Amp	1	157842247	157842247	0	0.183758	0.657714	0.111111
Amp	1	157842248	157842248	0	0	0	0
Amp	1	167129116	167129116	0	0	0	0
Amp	1	167129117	167129117	0	0.184056	0.666829	0.111111
Amp	1	167772164	167772164	0	0.184056	0.666829	0.111111
Amp	1	167772165	167772165	0	0	0	0
Amp	1	173943332	173943332	0	0	0	0
Amp	1	173943333	173943333	0	0.150989	0.656832	0.111111
Amp	1	175023946	175023946	0	0.150989	0.656832	0.111111
Amp	1	175023947	175023947	0	0	0	0
Amp	1	181221347	181221347	0	0	0	0
Amp	1	181221348	181221348	0	0.150963	0.540333	0.111111
Amp	1	181484519	181484519	0	0.150963	0.540333	0.111111
Amp	1	181484520	181484520	0.398512	0.284825	0.533526	0.222222
Amp	1	181798562	181798562	0.398512	0.284825	0.533526	0.222222
Amp	1	181798563	181798563	0	0.133862	0.526718	0.111111
Amp	1	181799342	181799342	0	0.133862	0.526718	0.111111
Amp	1	181799343	181799343	0	0	0	0
Amp	1	198523280	198523280	0	0	0	0
Amp	1	198523281	198523281	1.01638	0.430992	1.54262	0.111111
Amp	1	198749321	198749321	1.01638	0.430992	1.54262	0.111111
Amp	1	198749322	198749322	0	0.155372	0.556113	0.111111
Amp	1	200589103	200589103	0	0.155372	0.556113	0.111111
Amp	1	200589104	200589104	0	0	0	0
Amp	1	204954078	204954078	0	0	0	0
Amp	1	204954079	204954079	0	0.117357	0.437139	0.111111
Amp	1	205096572	205096572	0	0.117357	0.437139	0.111111
Amp	1	205096573	205096573	0	0	0	0
Amp	1	207911600	207911600	0	0	0	0
Amp	1	207911601	207911601	0	0.113406	0.422999	0.111111
Amp	1	209827957	209827957	0	0.113406	0.422999	0.111111
Amp	1	209827958	209827958	0	0	0	0
Amp	1	220024154	220024154	0	0	0	0
Amp	1	220024155	220024155	0	0.155454	0.604936	0.111111
Amp	1	220141693	220141693	0	0.155454	0.604936	0.111111
Amp	1	220141694	220141694	0	0	0	0
Amp	1	223788898	223788898	0	0	0	0
Amp	1	223788899	223788899	0	0.186485	0.698214	0.111111
Amp	1	224378918	224378918	0	0.186485	0.698214	0.111111
Amp	1	224378919	224378919	0	0	0	0
Amp	1	228273131	228273131	0	0	0	0
Amp	1	228273132	228273132	0	0.115396	0.419073	0.111111
Amp	1	228413683	228413683	0	0.115396	0.419073	0.111111
Amp	1	228413684	228413684	0	0	0	0
Amp	1	248407653	248407653	0	0	0	0
Amp	1	248407654	248407654	0	0.154742	0.574262	0.111111
Amp	1	248490105	248490105	0	0.154742	0.574262	0.111111
Amp	1	248490106	248490106	0	0	0	0
Amp	1	248945650	248945650	0	0	0	0
Amp	2	1	248945651	1.12626	0	0	0
Amp	2	10500	248956150	1.12626	0	0	0
Amp	2	10501	248956151	1.12626	0.45699	0.85059	0.111111
Amp	2	23765407	272711057	1.12626	0.45699	0.85059	0.111111
Amp	2	23765408	272711058	1.12626	0.569669	1.03592	0.222222
Amp	2	24834684	273780334	1.12626	0.569669	1.03592	0.222222
Amp	2	24834685	273780335	1.12626	0.45699	0.834263	0.222222
Amp	2	31868266	280813916	1.12626	0.45699	0.834263	0.222222
Amp	2	31868267	280813917	1.12626	0.590078	1.05601	0.222222
Amp	2	33585236	282530886	1.12626	0.590078	1.05601	0.222222
Amp	2	33585237	282530887	1.12626	0.45699	0.741805	0.222222
Amp	2	36906138	285851788	1.12626	0.45699	0.741805	0.222222
Amp	2	36906139	285851789	1.12626	0.631101	1.12943	0.222222
Amp	2	37647096	286592746	1.12626	0.631101	1.12943	0.222222
Amp	2	37647097	286592747	1.12626	0.45699	0.780062	0.222222
Amp	2	47151148	296096798	1.12626	0.45699	0.780062	0.222222
Amp	2	47151149	296096799	1.12626	0.594471	1.06388	0.222222
Amp	2	48375951	297321601	1.12626	0.594471	1.06388	0.222222
Amp	2	48375952	297321602	1.12626	0.45699	0.734958	0.222222
Amp	2	60756327	309701977	1.12626	0.45699	0.734958	0.222222
Amp	2	60756328	309701978	1.12626	0.599529	0.858312	0.333333
Amp	2	61522487	310468137	1.12626	0.599529	0.858312	0.333333
Amp	2	61522488	310468138	0.755653	0.380184	0.715352	0.222222
Amp	2	61905569	310851219	0.755653	0.380184	0.715352	0.222222
Amp	2	61905570	310851220	0.039696	0.237645	0.85059	0.111111
Amp	2	63983771	312929421	0.039696	0.237645	0.85059	0.111111
Amp	2	63983772	312929422	0.571857	0.375295	0.696639	0.222222
Amp	2	65575785	314521435	0.571857	0.375295	0.696639	0.222222
Amp	2	65575786	314521436	0.039696	0.237645	0.85059	0.111111
Amp	2	66443556	315389206	0.039696	0.237645	0.85059	0.111111
Amp	2	66443557	315389207	0	0	0	0
Amp	2	74414751	323360401	0	0	0	0
Amp	2	74414752	323360402	0	0.11488	0.471471	0.111111
Amp	2	74606944	323552594	0	0.11488	0.471471	0.111111
Amp	2	74606945	323552595	0	0	0	0
Amp	2	96137477	345083127	0	0	0	0
Amp	2	96137478	345083128	0	0.126906	0.47252	0.111111
Amp	2	96369302	345314952	0	0.126906	0.47252	0.111111
Amp	2	96369303	345314953	0	0	0	0
Amp	2	108486418	357432068	0	0	0	0
Amp	2	108486419	357432069	0	0.119536	0.574576	0.111111
Amp	2	108875977	357821627	0	0.119536	0.574576	0.111111
Amp	2	108875978	357821628	0	0	0	0
Amp	2	127706213	376651863	0	0	0	0
Amp	2	127706214	376651864	0	0.132368	0.475699	0.111111
Amp	2	128177716	377123366	0	0.132368	0.475699	0.111111
Amp	2	128177717	377123367	0	0	0	0
Amp	2	134255152	383200802	0	0	0	0
Amp	2	134255153	383200803	0	0.113373	0.586641	0.111111
Amp	2	134552628	383498278	0	0.113373	0.586641	0.111111
Amp	2	134552629	383498279	0	0	0	0
Amp	2	135907201	384852851	0	0	0	0
Amp	2	135907202	384852852	0.534769	0.345703	1.25689	0.111111
Amp	2	136118613	385064263	0.534769	0.345703	1.25689	0.111111
Amp	2	136118614	385064264	0	0	0	0
Amp	2	155590527	404536177	0	0	0	0
Amp	2	155590528	404536178	0	0.166298	0.699176	0.111111
Amp	2	171006613	419952263	0	0.166298	0.699176	0.111111
Amp	2	171006614	419952264	1.07667	0.445656	0.859302	0.222222
Amp	2	171391933	420337583	1.07667	0.445656	0.859302	0.222222
Amp	2	171391934	420337584	0	0.166298	0.699176	0.111111
Amp	2	190371910	439317560	0	0.166298	0.699176	0.111111
Amp	2	190371911	439317561	0.398512	0.280311	0.605038	0.222222
Amp	2	191036070	439981720	0.398512	0.280311	0.605038	0.222222
Amp	2	191036071	439981721	0	0.166298	0.699176	0.111111
Amp	2	196926359	445872009	0	0.166298	0.699176	0.111111
Amp	2	196926360	445872010	0.409061	0.293997	0.579081	0.222222
Amp	2	197785832	446731482	0.409061	0.293997	0.579081	0.222222
Amp	2	197785833	446731483	0	0.166298	0.699176	0.111111
Amp	2	218455488	467401138	0	0.166298	0.699176	0.111111
Amp	2	218455489	467401139	0.409061	0.316807	0.627036	0.222222
Amp	2	218615589	467561239	0.409061	0.316807	0.627036	0.222222
Amp	2	218615590	467561240	0	0.166298	0.699176	0.111111
Amp	2	223758571	472704221	0	0.166298	0.699176	0.111111
Amp	2	223758572	472704222	0.398512	0.286141	0.569428	0.222222
Amp	2	225101096	474046746	0.398512	0.286141	0.569428	0.222222
Amp	2	225101097	474046747	0	0.166298	0.699176	0.111111
Amp	2	229768506	478714156	0	0.166298	0.699176	0.111111
Amp	2	229768507	478714157	0.409061	0.299272	0.565956	0.333333
Amp	2	230910359	479856009	0.409061	0.299272	0.565956	0.333333
Amp	2	230910360	479856010	0	0.166298	0.699176	0.111111
Amp	2	232815527	481761177	0	0.166298	0.699176	0.111111
Amp	2	232815528	481761178	0.409061	0.3028	0.608328	0.222222
Amp	2	233468327	482413977	0.409061	0.3028	0.608328	0.222222
Amp	2	233468328	482413978	0	0.166298	0.953392	0.111111
Amp	2	240676435	489622085	0	0.166298	0.953392	0.111111
Amp	2	240676436	489622086	0.409061	0.31327	0.816443	0.222222
Amp	2	240718896	489664546	0.409061	0.31327	0.816443	0.222222
Amp	2	240718897	489664547	1.01638	0.428377	0.722584	0.333333
Amp	2	240782434	489728084	1.01638	0.428377	0.722584	0.333333
Amp	2	240782435	489728085	0.398512	0.281405	0.744128	0.222222
Amp	2	240895640	489841290	0.398512	0.281405	0.744128	0.222222
Amp	2	240895641	489841291	0	0.166298	0.953392	0.111111
Amp	2	241037125	489982775	0	0.166298	0.953392	0.111111
Amp	2	241037126	489982776	0.409061	0.306768	0.729047	0.222222
Amp	2	241157674	490103324	0.409061	0.306768	0.729047	0.222222
Amp	2	241157675	490103325	0	0.166298	0.953392	0.111111
Amp	2	241252835	490198485	0	0.166298	0.953392	0.111111
Amp	2	241252836	490198486	0.409061	0.296762	0.711138	0.222222
Amp	2	241456637	490402287	0.409061	0.296762	0.711138	0.222222
Amp	2	241456638	490402288	0	0.166298	0.953392	0.111111
Amp	2	242183029	491128679	0	0.166298	0.953392	0.111111
Amp	3	1	491128680	0	0	0	0
Amp	3	10950	491139629	0	0	0	0
Amp	3	10951	491139630	0	0	0	0
Amp	3	10289660	501418339	0	0	0	0
Amp	3	10289661	501418340	0	0.133152	0.476584	0.111111
Amp	3	10340373	501469052	0	0.133152	0.476584	0.111111
Amp	3	10340374	501469053	0.398512	0.280486	0.506507	0.222222
Amp	3	11036753	502165432	0.398512	0.280486	0.506507	0.222222
Amp	3	11036754	502165433	0	0.147333	0.53643	0.111111
Amp	3	11037473	502166152	0	0.147333	0.53643	0.111111
Amp	3	11037474	502166153	0	0	0	0
Amp	3	32239627	523368306	0	0	0	0
Amp	3	32239628	523368307	0	0.11201	0.400912	0.111111
Amp	3	33867033	524995712	0	0.11201	0.400912	0.111111
Amp	3	33867034	524995713	0	0	0	0
Amp	3	75664260	566792939	0	0	0	0
Amp	3	75664261	566792940	0.356651	0.255897	1.03241	0.111111
Amp	3	75738922	566867601	0.356651	0.255897	1.03241	0.111111
Amp	3	75738923	566867602	0	0	0	0
Amp	3	129095728	620224407	0	0	0	0
Amp	3	129095729	620224408	0	0.114808	0.410927	0.111111
Amp	3	129463424	620592103	0	0.114808	0.410927	0.111111
Amp	3	129463425	620592104	0	0	0	0
Amp	3	133401081	624529760	0	0	0	0
Amp	3	133401082	624529761	0	0.189191	0.67716	0.111111
Amp	3	133657687	624786366	0	0.189191	0.67716	0.111111
Amp	3	133657688	624786367	0	0	0	0
Amp	3	136106109	627234788	0	0	0	0
Amp	3	136106110	627234789	0	0.124339	0.44504	0.111111
Amp	3	136982050	628110729	0	0.124339	0.44504	0.111111
Amp	3	136982051	628110730	0	0	0	0
Amp	3	198235059	689363738	0	0	0	0
Amp	4	1	689363739	0	0	0	0
Amp	4	60665	689424403	0	0	0	0
Amp	4	60666	689424404	0	0	0	0
Amp	4	7068560	696432298	0	0	0	0
Amp	4	7068561	696432299	0	0.120612	0.431699	0.111111
Amp	4	7774628	697138366	0	0.120612	0.431699	0.111111
Amp	4	7774629	697138367	0	0	0	0
Amp	4	25748334	715112072	0	0	0	0
Amp	4	25748335	715112073	0	0.139045	0.596732	0.111111
Amp	4	26362471	715726209	0	0.139045	0.596732	0.111111
Amp	4	26362472	715726210	0	0	0	0
Amp	4	127892254	817255992	0	0	0	0
Amp	4	127892255	817255993	0	0.132336	0.486028	0.111111
Amp	4	128162094	817525832	0	0.132336	0.486028	0.111111
Amp	4	128162095	817525833	0	0	0	0
Amp	4	153335074	842698812	0	0	0	0
Amp	4	153335075	842698813	0.398512	0	0	0
Amp	4	153349936	842713674	0.398512	0	0	0
Amp	4	153349937	842713675	0.398512	0.287376	1.05807	0.111111
Amp	4	153602042	842965780	0.398512	0.287376	1.05807	0.111111
Amp	4	153602043	842965781	0	0	0	0
Amp	4	190122450	879486188	0	0	0	0
Amp	5	1	879486189	0	0	0	0
Amp	5	12050	879498238	0	0	0	0
Amp	5	12051	879498239	0	0	0	0
Amp	5	118989019	998475207	0	0	0	0
Amp	5	118989020	998475208	0	0.134881	0.506208	0.111111
Amp	5	119477298	998963486	0	0.134881	0.506208	0.111111
Amp	5	119477299	998963487	0	0	0	0
Amp	5	123346409	1002832597	0	0	0	0
Amp	5	123346410	1002832598	0	0.136338	0.511423	0.111111
Amp	5	125039013	1004525201	0	0.136338	0.511423	0.111111
Amp	5	125039014	1004525202	0	0	0	0
Amp	5	126603663	1006089851	0	0	0	0
Amp	5	126603664	1006089852	0	0.177385	0.658339	0.111111
Amp	5	126878075	1006364263	0	0.177385	0.658339	0.111111
Amp	5	126878076	1006364264	0	0	0	0
Amp	5	131162283	1010648471	0	0	0	0
Amp	5	131162284	1010648472	0	0.118449	0.656657	0.111111
Amp	5	131651691	1011137879	0	0.118449	0.656657	0.111111
Amp	5	131651692	1011137880	0	0	0	0
Amp	5	133224043	1012710231	0	0	0	0
Amp	5	133224044	1012710232	0	0.123098	0.440598	0.111111
Amp	5	133956764	1013442952	0	0.123098	0.440598	0.111111
Amp	5	133956765	1013442953	0	0	0	0
Amp	5	140786180	1020272368	0	0	0	0
Amp	5	140786181	1020272369	0	0.144892	0.520753	0.111111
Amp	5	141490723	1020976911	0	0.144892	0.520753	0.111111
Amp	5	141490724	1020976912	0	0	0	0
Amp	5	151140037	1030626225	0	0	0	0
Amp	5	151140038	1030626226	0.039696	0.250152	0.942389	0.111111
Amp	5	151266548	1030752736	0.039696	0.250152	0.942389	0.111111
Amp	5	151266549	1030752737	0	0	0	0
Amp	5	156759106	1036245294	0	0	0	0
Amp	5	156759107	1036245295	0	0.18884	0.683422	0.111111
Amp	5	157104546	1036590734	0	0.18884	0.683422	0.111111
Amp	5	157104547	1036590735	0.409061	0.316287	0.581511	0.222222
Amp	5	157325372	1036811560	0.409061	0.316287	0.581511	0.222222
Amp	5	157325373	1036811561	0	0.127447	0.479601	0.111111
Amp	5	159268805	1038754993	0	0.127447	0.479601	0.111111
Amp	5	159268806	1038754994	0	0	0	0
Amp	5	163439147	1042925335	0	0	0	0
Amp	5	163439148	1042925336	0	0.113069	0.443394	0.111111
Amp	5	163516408	1043002596	0	0.113069	0.443394	0.111111
Amp	5	163516409	1043002597	0	0	0	0
Amp	5	180791523	1060277711	0	0	0	0
Amp	5	180791524	1060277712	0	0.132051	0.496078	0.111111
Amp	5	181477759	1060963947	0	0.132051	0.496078	0.111111
Amp	6	1	1060963948	0	0	0	0
Amp	6	60500	1061024447	0	0	0	0
Amp	6	60501	1061024448	0	0	0.472675	0.111111
Amp	6	25926341	1086890288	0	0	0.472675	0.111111
Amp	6	25926342	1086890289	0	0.123574	0.459884	0.111111
Amp	6	27254583	1088218530	0	0.123574	0.459884	0.111111
Amp	6	27254584	1088218531	0	0	0	0
Amp	6	63580674	1124544621	0	0	0	0
Amp	6	63580675	1124544622	0.356651	0.271631	0.989813	0.111111
Amp	6	63700247	1124664194	0.356651	0.271631	0.989813	0.111111
Amp	6	63700248	1124664195	0	0	0	0
Amp	6	158506476	1219470423	0	0	0	0
Amp	6	158506477	1219470424	0	0.189406	0.706533	0.111111
Amp	6	159226366	1220190313	0	0.189406	0.706533	0.111111
Amp	6	159226367	1220190314	0	0	0	0
Amp	6	170745479	1231709426	0	0	0	0
Amp	7	1	1231709427	0	0	0	0
Amp	7	10500	1231719926	0	0	0	0
Amp	7	10501	1231719927	0	0	0.603025	0.222222
Amp	7	1898089	1233607515	0	0	0.603025	0.222222
Amp	7	1898090	1233607516	0	0.121201	0.613188	0.444444
Amp	7	2217841	1233927267	0	0.121201	0.613188	0.444444
Amp	7	2217842	1233927268	0	0	0.661346	0.333333
Amp	7	5900324	1237609750	0	0	0.661346	0.333333
Amp	7	5900325	1237609751	0	0.113039	0.597855	0.555556
Amp	7	6432737	1238142163	0	0.113039	0.597855	0.555556
Amp	7	6432738	1238142164	0	0	0.65179	0.444444
Amp	7	7572365	1239281791	0	0	0.65179	0.444444
Amp	7	7572366	1239281792	0	0.208849	0.885122	0.222222
Amp	7	8156927	1239866353	0	0.208849	0.885122	0.222222
Amp	7	8156928	1239866354	0	0	0.482008	0.222222
Amp	7	50089508	1281798934	0	0	0.482008	0.222222
Amp	7	50089509	1281798935	0.039696	0.230638	0.995802	0.222222
Amp	7	50445713	1282155139	0.039696	0.230638	0.995802	0.222222
Amp	7	50445714	1282155140	0	0	0.512437	0.222222
Amp	7	64265696	1295975122	0	0	0.512437	0.222222
Amp	7	64265697	1295975123	0	0.112982	0.673032	0.333333
Amp	7	67386553	1299095979	0	0.112982	0.673032	0.333333
Amp	7	67386554	1299095980	0	0	0.51804	0.333333
Amp	7	72815990	1304525416	0	0	0.51804	0.333333
Amp	7	72815991	1304525417	0.039696	0.228862	1.10171	0.222222
Amp	7	73343411	1305052837	0.039696	0.228862	1.10171	0.222222
Amp	7	73343412	1305052838	0	0	0.692139	0.222222
Amp	7	74068514	1305777940	0	0	0.692139	0.222222
Amp	7	74068515	1305777941	0	0.152342	0.82157	0.222222
Amp	7	74404402	1306113828	0	0.152342	0.82157	0.222222
Amp	7	74404403	1306113829	0	0	0.548935	0.222222
Amp	7	77639809	1309349235	0	0	0.548935	0.222222
Amp	7	77639810	1309349236	0	0.204539	0.788987	0.333333
Amp	7	78020494	1309729920	0	0.204539	0.788987	0.333333
Amp	7	78020495	1309729921	0	0	0.440125	0.222222
Amp	7	86892811	1318602237	0	0	0.440125	0.222222
Amp	7	86892812	1318602238	0	0.178683	1.20318	0.111111
Amp	7	87348966	1319058392	0	0.178683	1.20318	0.111111
Amp	7	87348967	1319058393	0	0	0.427294	0.111111
Amp	7	104169034	1335878460	0	0	0.427294	0.111111
Amp	7	104169035	1335878461	0	0.155924	0.531634	0.222222
Amp	7	104901760	1336611186	0	0.155924	0.531634	0.222222
Amp	7	104901761	1336611187	0.409061	0.31103	0.848091	0.222222
Amp	7	105565166	1337274592	0.409061	0.31103	0.848091	0.222222
Amp	7	105565167	1337274593	0	0.155106	0.810006	0.222222
Amp	7	106904999	1338614425	0	0.155106	0.810006	0.222222
Amp	7	106905000	1338614426	0	0	0.506597	0.111111
Amp	7	128857895	1360567321	0	0	0.506597	0.111111
Amp	7	128857896	1360567322	0	0.176095	1.19392	0.111111
Amp	7	129205092	1360914518	0	0.176095	1.19392	0.111111
Amp	7	129205093	1360914519	0	0	0.54014	0.111111
Amp	7	129482858	1361192284	0	0	0.54014	0.111111
Amp	7	129482859	1361192285	0	0.125705	1.03782	0.111111
Amp	7	130207801	1361917227	0	0.125705	1.03782	0.111111
Amp	7	130207802	1361917228	0	0	0.587891	0.111111
Amp	7	131843417	1363552843	0	0	0.587891	0.111111
Amp	7	131843418	1363552844	0	0.147863	0.536683	0.333333
Amp	7	132886263	1364595689	0	0.147863	0.536683	0.333333
Amp	7	132886264	1364595690	0	0	0.587891	0.111111
Amp	7	143223558	1374932984	0	0	0.587891	0.111111
Amp	7	143223559	1374932985	0	0.21073	1.31789	0.111111
Amp	7	143339128	1375048554	0	0.21073	1.31789	0.111111
Amp	7	143339129	1375048555	0	0	0	0
Amp	7	143573586	1375283012	0	0	0	0
Amp	7	143573587	1375283013	0.409061	0.315147	1.73109	0.111111
Amp	7	143863198	1375572624	0.409061	0.315147	1.73109	0.111111
Amp	7	143863199	1375572625	0	0	0.603106	0.111111
Amp	7	148756872	1380466298	0	0	0.603106	0.111111
Amp	7	148756873	1380466299	0	0.205457	0.741731	0.222222
Amp	7	148786894	1380496320	0	0.205457	0.741731	0.222222
Amp	7	148786895	1380496321	1.07667	0.439795	1.16271	0.222222
Amp	7	148819480	1380528906	1.07667	0.439795	1.16271	0.222222
Amp	7	148819481	1380528907	0.039696	0.234338	1.44507	0.111111
Amp	7	149005030	1380714456	0.039696	0.234338	1.44507	0.111111
Amp	7	149005031	1380714457	0	0	0.606323	0.111111
Amp	7	150466916	1382176342	0	0	0.606323	0.111111
Amp	7	150466917	1382176343	0.409061	0.313545	0.941962	0.222222
Amp	7	150742472	1382451898	0.409061	0.313545	0.941962	0.222222
Amp	7	150742473	1382451899	0	0	0	0
Amp	7	159335473	1391044899	0	0	0	0
Amp	8	1	1391044900	0	0	0	0
Amp	8	60500	1391105399	0	0	0	0
Amp	8	60501	1391105400	0	0	0.430598	0.111111
Amp	8	6481385	1397526284	0	0	0.430598	0.111111
Amp	8	6481386	1397526285	0.039696	0.230584	0.627957	0.222222
Amp	8	9777253	1400822152	0.039696	0.230584	0.627957	0.222222
Amp	8	9777254	1400822153	0	0	0.430598	0.111111
Amp	8	11062702	1402107601	0	0	0.430598	0.111111
Amp	8	11062703	1402107602	0.039696	0.229196	0.625472	0.222222
Amp	8	11564616	1402609515	0.039696	0.229196	0.625472	0.222222
Amp	8	11564617	1402609516	0	0	0.430598	0.111111
Amp	8	38789321	1429834220	0	0	0.430598	0.111111
Amp	8	38789322	1429834221	0	0.132006	0.45154	0.222222
Amp	8	39013869	1430058768	0	0.132006	0.45154	0.222222
Amp	8	39013870	1430058769	0	0	0.430598	0.111111
Amp	8	47837102	1438882001	0	0	0.430598	0.111111
Amp	8	47837103	1438882002	0	0.177517	0.569347	0.222222
Amp	8	47935622	1438980521	0	0.177517	0.569347	0.222222
Amp	8	47935623	1438980522	0	0	0.408805	0.111111
Amp	8	53984173	1445029072	0	0	0.408805	0.111111
Amp	8	53984174	1445029073	0	0.219928	0.631474	0.222222
Amp	8	54137157	1445182056	0	0.219928	0.631474	0.222222
Amp	8	54137158	1445182057	0	0	0.408805	0.111111
Amp	8	55813639	1446858538	0	0	0.408805	0.111111
Amp	8	55813640	1446858539	0	0.164053	0.497996	0.222222
Amp	8	56112831	1447157730	0	0.164053	0.497996	0.222222
Amp	8	56112832	1447157731	0	0	0.408805	0.111111
Amp	8	100133692	1491178591	0	0	0.408805	0.111111
Amp	8	100133693	1491178592	0	0.170392	0.530144	0.222222
Amp	8	100576887	1491621786	0	0.170392	0.530144	0.222222
Amp	8	100576888	1491621787	0	0	0.408805	0.111111
Amp	8	102218703	1493263602	0	0	0.408805	0.111111
Amp	8	102218704	1493263603	0	0.152531	0.498178	0.222222
Amp	8	103050937	1494095836	0	0.152531	0.498178	0.222222
Amp	8	103050938	1494095837	0	0	0.408805	0.111111
Amp	8	134521502	1525566401	0	0	0.408805	0.111111
Amp	8	134521503	1525566402	0	0.133552	0.443409	0.222222
Amp	8	134862201	1525907100	0	0.133552	0.443409	0.222222
Amp	8	134862202	1525907101	0	0	0.408805	0.111111
Amp	8	145078136	1536123035	0	0	0.408805	0.111111
Amp	9	1	1536123036	0	0	0	0
Amp	9	14713	1536137748	0	0	0	0
Amp	9	14714	1536137749	0	0.159646	0.546844	0.222222
Amp	9	464877	1536587912	0	0.159646	0.546844	0.222222
Amp	9	464878	1536587913	0	0	0.522276	0.111111
Amp	9	35563636	1571686671	0	0	0.522276	0.111111
Amp	9	35563637	1571686672	0	0.146718	0.689044	0.111111
Amp	9	35660827	1571783862	0	0.146718	0.689044	0.111111
Amp	9	35660828	1571783863	0	0	0	0
Amp	9	36249905	1572372940	0	0	0	0
Amp	9	36249906	1572372941	0	0.14877	0.544374	0.111111
Amp	9	36357664	1572480699	0	0.14877	0.544374	0.111111
Amp	9	36357665	1572480700	0.398512	0.281649	0.591943	0.222222
Amp	9	37588746	1573711781	0.398512	0.281649	0.591943	0.222222
Amp	9	37588747	1573711782	0	0.132879	0.639512	0.111111
Amp	9	37593110	1573716145	0	0.132879	0.639512	0.111111
Amp	9	37593111	1573716146	0	0	0	0
Amp	9	40741920	1576864955	0	0	0	0
Amp	9	40741921	1576864956	0	0	0	0
Amp	9	63788108	1599911143	0	0	0	0
Amp	9	63788109	1599911144	0	0.12109	0.445299	0.111111
Amp	9	68303331	1604426366	0	0.12109	0.445299	0.111111
Amp	9	68303332	1604426367	0	0	0	0
Amp	9	106923274	1643046309	0	0	0	0
Amp	9	106923275	1643046310	0	0.125911	0.473649	0.111111
Amp	9	107147334	1643270369	0	0.125911	0.473649	0.111111
Amp	9	107147335	1643270370	0	0	0	0
Amp	9	109881176	1646004211	0	0	0	0
Amp	9	109881177	1646004212	0	0.212539	0.800525	0.111111
Amp	9	110169007	1646292042	0	0.212539	0.800525	0.111111
Amp	9	110169008	1646292043	0	0	0	0
Amp	9	111759781	1647882816	0	0	0	0
Amp	9	111759782	1647882817	0	0.126797	0.493635	0.111111
Amp	9	112838387	1648961422	0	0.126797	0.493635	0.111111
Amp	9	112838388	1648961423	0	0	0	0
Amp	9	134279812	1670402847	0	0	0	0
Amp	9	134279813	1670402848	0	0.116836	0.441167	0.111111
Amp	9	135302328	1671425363	0	0.116836	0.441167	0.111111
Amp	9	135302329	1671425364	0	0	0	0
Amp	9	138334217	1674457252	0	0	0	0
Amp	10	1	1674457253	1.12626	0	0	0
Amp	10	10650	1674467902	1.12626	0	0	0
Amp	10	10651	1674467903	1.12626	0.47425	0.861412	0.222222
Amp	10	4998525	1679455777	1.12626	0.47425	0.861412	0.222222
Amp	10	4998526	1679455778	0.560148	0.35877	0.654748	0.222222
Amp	10	5641660	1680098912	0.560148	0.35877	0.654748	0.222222
Amp	10	5641661	1680098913	1.12626	0.485866	0.624412	0.333333
Amp	10	6217002	1680674254	1.12626	0.485866	0.624412	0.333333
Amp	10	6217003	1680674255	0.560148	0.35877	0.654748	0.222222
Amp	10	20280321	1694737573	0.560148	0.35877	0.654748	0.222222
Amp	10	20280322	1694737574	0	0.156191	0.583281	0.111111
Amp	10	25396522	1699853774	0	0.156191	0.583281	0.111111
Amp	10	25396523	1699853775	0	0	0	0
Amp	10	26301469	1700758721	0	0	0	0
Amp	10	26301470	1700758722	0	0.122974	0.440152	0.111111
Amp	10	27166991	1701624243	0	0.122974	0.440152	0.111111
Amp	10	27166992	1701624244	0	0	0	0
Amp	10	46387455	1720844707	0	0	0	0
Amp	10	46387456	1720844708	0	0.169566	0.935254	0.111111
Amp	10	46987230	1721444482	0	0.169566	0.935254	0.111111
Amp	10	46987231	1721444483	0	0	0	0
Amp	10	61901559	1736358811	0	0	0	0
Amp	10	61901560	1736358812	0	0.125787	0.590512	0.111111
Amp	10	63774628	1738231880	0	0.125787	0.590512	0.111111
Amp	10	63774629	1738231881	0	0	0	0
Amp	10	69632679	1744089931	0	0	0	0
Amp	10	69632680	1744089932	0	0.183249	0.655893	0.111111
Amp	10	69952765	1744410017	0	0.183249	0.655893	0.111111
Amp	10	69952766	1744410018	0	0	0	0
Amp	10	92008013	1766465265	0	0	0	0
Amp	10	92008014	1766465266	0	0.129434	0.463277	0.111111
Amp	10	92934007	1767391259	0	0.129434	0.463277	0.111111
Amp	10	92934008	1767391260	0	0	0	0
Amp	10	101798732	1776255984	0	0	0	0
Amp	10	101798733	1776255985	0	0.154791	0.727765	0.111111
Amp	10	102012694	1776469946	0	0.154791	0.727765	0.111111
Amp	10	102012695	1776469947	0	0	0	0
Amp	10	118695024	1793152276	0	0	0	0
Amp	10	118695025	1793152277	0	0.112694	0.40336	0.111111
Amp	10	119043938	1793501190	0	0.112694	0.40336	0.111111
Amp	10	119043939	1793501191	0.039696	0.230913	0.413247	0.222222
Amp	10	119169036	1793626288	0.039696	0.230913	0.413247	0.222222
Amp	10	119169037	1793626289	0	0.112694	0.40336	0.111111
Amp	10	119934286	1794391538	0	0.112694	0.40336	0.111111
Amp	10	119934287	1794391539	0	0	0	0
Amp	10	122572192	1797029444	0	0	0	0
Amp	10	122572193	1797029445	0	0.215587	0.91546	0.111111
Amp	10	122697881	1797155133	0	0.215587	0.91546	0.111111
Amp	10	122697882	1797155134	0	0	0	0
Amp	10	133786922	1808244174	0	0	0	0
Amp	11	1	1808244175	0	0	0	0
Amp	11	60500	1808304674	0	0	0	0
Amp	11	60501	1808304675	0	0	0	0
Amp	11	6600646	1814844820	0	0	0	0
Amp	11	6600647	1814844821	0	0.122501	0.548204	0.111111
Amp	11	6682007	1814926181	0	0.122501	0.548204	0.111111
Amp	11	6682008	1814926182	0	0	0	0
Amp	11	9208156	1817452330	0	0	0	0
Amp	11	9208157	1817452331	0	0.139176	0.499998	0.111111
Amp	11	9576273	1817820447	0	0.139176	0.499998	0.111111
Amp	11	9576274	1817820448	0	0	0	0
Amp	11	78687943	1886932117	0	0	0	0
Amp	11	78687944	1886932118	0.039696	0.243855	0.505602	0.222222
Amp	11	79680694	1887924868	0.039696	0.243855	0.505602	0.222222
Amp	11	79680695	1887924869	0	0.124083	0.477382	0.111111
Amp	11	79985816	1888229990	0	0.124083	0.477382	0.111111
Amp	11	79985817	1888229991	0	0	0	0
Amp	11	102230449	1910474623	0	0	0	0
Amp	11	102230450	1910474624	0	0.201307	0.720527	0.111111
Amp	11	102625096	1910869270	0	0.201307	0.720527	0.111111
Amp	11	102625097	1910869271	0	0	0	0
Amp	11	107811569	1916055743	0	0	0	0
Amp	11	107811570	1916055744	0	0.117963	0.422219	0.111111
Amp	11	108343099	1916587273	0	0.117963	0.422219	0.111111
Amp	11	108343100	1916587274	0	0	0	0
Amp	11	121306947	1929551121	0	0	0	0
Amp	11	121306948	1929551122	0.039696	0.238627	0.906734	0.111111
Amp	11	121605291	1929849465	0.039696	0.238627	0.906734	0.111111
Amp	11	121605292	1929849466	0	0	0.439151	0.111111
Amp	11	129881980	1938126154	0	0	0.439151	0.111111
Amp	11	129881981	1938126155	0	0.121253	0.433993	0.111111
Amp	11	130262382	1938506556	0	0.121253	0.433993	0.111111
Amp	11	130262383	1938506557	0	0	0	0
Amp	11	134347219	1942591393	0	0	0	0
Amp	11	134347220	1942591394	0	0.123123	0.545812	0.111111
Amp	11	135076122	1943320296	0	0.123123	0.545812	0.111111
Amp	12	1	1943320297	0	0	0	0
Amp	12	10550	1943330846	0	0	0	0
Amp	12	10551	1943330847	0	0.16888	0.528704	0.222222
Amp	12	3201764	1946522060	0	0.16888	0.528704	0.222222
Amp	12	3201765	1946522061	1.12626	0.447299	0.519721	0.444444
Amp	12	3696661	1947016957	1.12626	0.447299	0.519721	0.444444
Amp	12	3696662	1947016958	0.409061	0.310938	0.529256	0.333333
Amp	12	3697507	1947017803	0.409061	0.310938	0.529256	0.333333
Amp	12	3697508	1947017804	0	0.16888	0.528704	0.222222
Amp	12	14145071	1957465367	0	0.16888	0.528704	0.222222
Amp	12	14145072	1957465368	0.571857	0.370976	0.596074	0.333333
Amp	12	14506823	1957827119	0.571857	0.370976	0.596074	0.333333
Amp	12	14506824	1957827120	0	0.16888	0.528704	0.222222
Amp	12	25079107	1968399403	0	0.16888	0.528704	0.222222
Amp	12	25079108	1968399404	0	0	0.452946	0.111111
Amp	12	31282601	1974602897	0	0	0.452946	0.111111
Amp	12	31282602	1974602898	0	0.132802	0.46787	0.222222
Amp	12	31672900	1974993196	0	0.132802	0.46787	0.222222
Amp	12	31672901	1974993197	1.12626	0.477363	0.792626	0.333333
Amp	12	32107212	1975427508	1.12626	0.477363	0.792626	0.333333
Amp	12	32107213	1975427509	0	0.132802	0.46787	0.222222
Amp	12	32756382	1976076678	0	0.132802	0.46787	0.222222
Amp	12	32756383	1976076679	0	0	0.452946	0.111111
Amp	12	47712408	1991032704	0	0	0.452946	0.111111
Amp	12	47712409	1991032705	0	0.124661	0.462596	0.222222
Amp	12	48046859	1991367155	0	0.124661	0.462596	0.222222
Amp	12	48046860	1991367156	0	0	0.479001	0.111111
Amp	12	50363872	1993684168	0	0	0.479001	0.111111
Amp	12	50363873	1993684169	0	0.197416	0.697405	0.222222
Amp	12	51745806	1995066102	0	0.197416	0.697405	0.222222
Amp	12	51745807	1995066103	0	0	0.479001	0.111111
Amp	12	52952121	1996272417	0	0	0.479001	0.111111
Amp	12	52952122	1996272418	0	0.126941	0.672839	0.222222
Amp	12	53956218	1997276514	0	0.126941	0.672839	0.222222
Amp	12	53956219	1997276515	0.039696	0.243706	0.608661	0.333333
Amp	12	54184449	1997504745	0.039696	0.243706	0.608661	0.333333
Amp	12	54184450	1997504746	0	0.126941	0.672839	0.222222
Amp	12	54550489	1997870785	0	0.126941	0.672839	0.222222
Amp	12	54550490	1997870786	0	0	0.445663	0.222222
Amp	12	55453661	1998773957	0	0	0.445663	0.222222
Amp	12	55453662	1998773958	0	0.115945	0.729869	0.222222
Amp	12	57563329	2000883625	0	0.115945	0.729869	0.222222
Amp	12	57563330	2000883626	0	0	0.522371	0.222222
Amp	12	57632640	2000952936	0	0	0.522371	0.222222
Amp	12	57632641	2000952937	0	0.155718	0.817068	0.222222
Amp	12	57946874	2001267170	0	0.155718	0.817068	0.222222
Amp	12	57946875	2001267171	0	0	0.538392	0.222222
Amp	12	71626150	2014946446	0	0	0.538392	0.222222
Amp	12	71626151	2014946447	0	0.221786	0.92723	0.222222
Amp	12	71880377	2015200673	0	0.221786	0.92723	0.222222
Amp	12	71880378	2015200674	0	0	0.530317	0.222222
Amp	12	76030335	2019350631	0	0	0.530317	0.222222
Amp	12	76030336	2019350632	0	0.132344	1.05532	0.111111
Amp	12	76842789	2020163085	0	0.132344	1.05532	0.111111
Amp	12	76842790	2020163086	0	0	0.529226	0.111111
Amp	12	89195097	2032515393	0	0	0.529226	0.111111
Amp	12	89195098	2032515394	0	0.181945	1.18045	0.111111
Amp	12	90953402	2034273698	0	0.181945	1.18045	0.111111
Amp	12	90953403	2034273699	0	0	0	0
Amp	12	91165221	2034485517	0	0	0	0
Amp	12	91165222	2034485518	0.356651	0.270519	1.09239	0.111111
Amp	12	93501016	2036821312	0.356651	0.270519	1.09239	0.111111
Amp	12	93501017	2036821313	0	0.120687	0.556105	0.111111
Amp	12	95022118	2038342414	0	0.120687	0.556105	0.111111
Amp	12	95022119	2038342415	0	0	0	0
Amp	12	107915937	2051236233	0	0	0	0
Amp	12	107915938	2051236234	0	0.120108	0.429896	0.111111
Amp	12	108518010	2051838306	0	0.120108	0.429896	0.111111
Amp	12	108518011	2051838307	0	0	0	0
Amp	12	109932787	2053253083	0	0	0	0
Amp	12	109932788	2053253084	0	0.133461	0.47769	0.111111
Amp	12	110743240	2054063536	0	0.133461	0.47769	0.111111
Amp	12	110743241	2054063537	0	0	0	0
Amp	12	133264650	2076584946	0	0	0	0
Amp	13	1	2076584947	0	0	0	0
Amp	13	18328831	2094913777	0	0	0	0
Amp	13	18328832	2094913778	0	0	0	0
Amp	13	19633641	2096218587	0	0	0	0
Amp	13	19633642	2096218588	0	0.127906	0.490146	0.111111
Amp	13	20058479	2096643425	0	0.127906	0.490146	0.111111
Amp	13	20058480	2096643426	0	0	0	0
Amp	13	27069173	2103654119	0	0	0	0
Amp	13	27069174	2103654120	0	0.132289	0.505836	0.111111
Amp	13	28281186	2104866132	0	0.132289	0.505836	0.111111
Amp	13	28281187	2104866133	0	0	0	0
Amp	13	29487791	2106072737	0	0	0	0
Amp	13	29487792	2106072738	0	0.165222	0.62701	0.111111
Amp	13	29503714	2106088660	0	0.165222	0.62701	0.111111
Amp	13	29503715	2106088661	0.398512	0.289881	0.571137	0.222222
Amp	13	29536696	2106121642	0.398512	0.289881	0.571137	0.222222
Amp	13	29536697	2106121643	0	0.12466	0.515263	0.111111
Amp	13	29767121	2106352067	0	0.12466	0.515263	0.111111
Amp	13	29767122	2106352068	0	0	0	0
Amp	13	40250968	2116835914	0	0	0	0
Amp	13	40250969	2116835915	0	0.131378	0.502573	0.111111
Amp	13	40560496	2117145442	0	0.131378	0.502573	0.111111
Amp	13	40560497	2117145443	0.398512	0.286027	0.5325	0.222222
Amp	13	41471041	2118055987	0.398512	0.286027	0.5325	0.222222
Amp	13	41471042	2118055988	0	0.131378	0.502573	0.111111
Amp	13	41675094	2118260040	0	0.131378	0.502573	0.111111
Amp	13	41675095	2118260041	0	0	0	0
Amp	13	113160800	2189745746	0	0	0	0
Amp	13	113160801	2189745747	0	0.129662	0.610147	0.222222
Amp	13	113319359	2189904305	0	0.129662	0.610147	0.222222
Amp	13	113319360	2189904306	0	0	0.458361	0.111111
Amp	13	114353828	2190938774	0	0	0.458361	0.111111
Amp	14	1	2190938775	0	0	0	0
Amp	14	20654071	2211592845	0	0	0	0
Amp	14	20654072	2211592846	0	0	0.455295	0.111111
Amp	14	34112403	2225051177	0	0	0.455295	0.111111
Amp	14	34112404	2225051178	0	0.129876	0.498352	0.222222
Amp	14	35534715	2226473489	0	0.129876	0.498352	0.222222
Amp	14	35534716	2226473490	0	0	0.439784	0.111111
Amp	14	63686379	2254625153	0	0	0.439784	0.111111
Amp	14	63686380	2254625154	0	0.128009	0.475468	0.333333
Amp	14	64523283	2255462057	0	0.128009	0.475468	0.333333
Amp	14	64523284	2255462058	0	0	0.439784	0.111111
Amp	14	69797673	2260736447	0	0	0.439784	0.111111
Amp	14	69797674	2260736448	0	0.121689	0.43767	0.222222
Amp	14	70168931	2261107705	0	0.121689	0.43767	0.222222
Amp	14	70168932	2261107706	0	0	0.439784	0.111111
Amp	14	72476630	2263415404	0	0	0.439784	0.111111
Amp	14	72476631	2263415405	0	0.135728	0.462794	0.222222
Amp	14	72714302	2263653076	0	0.135728	0.462794	0.222222
Amp	14	72714303	2263653077	0	0	0.439784	0.111111
Amp	14	91188800	2282127574	0	0	0.439784	0.111111
Amp	14	91188801	2282127575	0	0.219514	0.612738	0.222222
Amp	14	91205325	2282144099	0	0.219514	0.612738	0.222222
Amp	14	91205326	2282144100	0.534769	0.341491	0.588274	0.333333
Amp	14	91462625	2282401399	0.534769	0.341491	0.588274	0.333333
Amp	14	91462626	2282401400	0	0.121978	0.489564	0.222222
Amp	14	91510155	2282448929	0	0.121978	0.489564	0.222222
Amp	14	91510156	2282448930	0	0	0.439784	0.111111
Amp	14	104095432	2295034206	0	0	0.439784	0.111111
Amp	14	104095433	2295034207	0	0.121528	0.469881	0.222222
Amp	14	104755519	2295694293	0	0.121528	0.469881	0.222222
Amp	14	104755520	2295694294	0	0	0.466548	0.111111
Amp	14	106883218	2297821992	0	0	0.466548	0.111111
Amp	15	1	2297821993	0	0	0	0
Amp	15	23568756	2321390748	0	0	0	0
Amp	15	23568757	2321390749	0	0	0	0
Amp	15	27851270	2325673262	0	0	0	0
Amp	15	27851271	2325673263	0	0.177445	0.635118	0.111111
Amp	15	28712116	2326534108	0	0.177445	0.635118	0.111111
Amp	15	28712117	2326534109	0	0	0	0
Amp	15	30082939	2327904931	0	0	0	0
Amp	15	30082940	2327904932	0	0.167136	0.687524	0.111111
Amp	15	30634060	2328456052	0	0.167136	0.687524	0.111111
Amp	15	30634061	2328456053	0	0	0	0
Amp	15	32392621	2330214613	0	0	0	0
Amp	15	32392622	2330214614	0	0.21733	0.86718	0.111111
Amp	15	32623379	2330445371	0	0.21733	0.86718	0.111111
Amp	15	32623380	2330445372	0	0	0	0
Amp	15	40418035	2338240027	0	0	0	0
Amp	15	40418036	2338240028	0	0.121958	0.453293	0.111111
Amp	15	41466036	2339288028	0	0.121958	0.453293	0.111111
Amp	15	41466037	2339288029	0	0	0	0
Amp	15	44380696	2342202688	0	0	0	0
Amp	15	44380697	2342202689	0	0.125522	0.485836	0.111111
Amp	15	44754790	2342576782	0	0.125522	0.485836	0.111111
Amp	15	44754791	2342576783	0	0	0	0
Amp	15	58718236	2356540228	0	0	0	0
Amp	15	58718237	2356540229	0	0.148678	0.568719	0.111111
Amp	15	59620064	2357442056	0	0.148678	0.568719	0.111111
Amp	15	59620065	2357442057	0	0	0	0
Amp	15	69455787	2367277779	0	0	0	0
Amp	15	69455788	2367277780	0	0.126236	0.451829	0.111111
Amp	15	69604237	2367426229	0	0.126236	0.451829	0.111111
Amp	15	69604238	2367426230	0.356651	0.271718	0.486273	0.222222
Amp	15	70660022	2368482014	0.356651	0.271718	0.486273	0.222222
Amp	15	70660023	2368482015	0	0.126236	0.451829	0.111111
Amp	15	70666543	2368488535	0	0.126236	0.451829	0.111111
Amp	15	70666544	2368488536	0	0	0	0
Amp	15	85311793	2383133785	0	0	0	0
Amp	15	85311794	2383133786	0	0.152193	0.581299	0.111111
Amp	15	85768427	2383590419	0	0.152193	0.581299	0.111111
Amp	15	85768428	2383590420	0	0	0	0
Amp	15	101980689	2399802681	0	0	0	0
Amp	16	1	2399802682	0.409061	0	0	0
Amp	16	10500	2399813181	0.409061	0	0	0
Amp	16	10501	2399813182	0.409061	0.32126	1.14987	0.111111
Amp	16	100280	2399902961	0.409061	0.32126	1.14987	0.111111
Amp	16	100281	2399902962	0	0.167166	0	0
Amp	16	8859844	2408662525	0	0.167166	0	0
Amp	16	8859845	2408662526	0.409061	0.320043	0.596377	0.222222
Amp	16	8893890	2408696571	0.409061	0.320043	0.596377	0.222222
Amp	16	8893891	2408696572	1.12626	0.483823	0.632395	0.333333
Amp	16	9117420	2408920101	1.12626	0.483823	0.632395	0.333333
Amp	16	9117421	2408920102	0	0.167166	0	0
Amp	16	9278724	2409081405	0	0.167166	0	0
Amp	16	9278725	2409081406	0.398512	0.28275	1.01203	0.111111
Amp	16	10180920	2409983601	0.398512	0.28275	1.01203	0.111111
Amp	16	10180921	2409983602	0	0.167166	0	0
Amp	16	10757763	2410560444	0	0.167166	0	0
Amp	16	10757764	2410560445	0.398512	0.281434	0.625152	0.111111
Amp	16	10771573	2410574254	0.398512	0.281434	0.625152	0.111111
Amp	16	10771574	2410574255	0.966192	0.415638	0.683307	0.222222
Amp	16	12078714	2411881395	0.966192	0.415638	0.683307	0.222222
Amp	16	12078715	2411881396	0.398512	0.281434	0.625152	0.111111
Amp	16	12130254	2411932935	0.398512	0.281434	0.625152	0.111111
Amp	16	12130255	2411932936	0	0.167166	0.673941	0.111111
Amp	16	20460004	2420262685	0	0.167166	0.673941	0.111111
Amp	16	20460005	2420262686	0.398512	0.288293	1.2225	0.111111
Amp	16	20555158	2420357839	0.398512	0.288293	1.2225	0.111111
Amp	16	20555159	2420357840	0	0.167166	0.681791	0.111111
Amp	16	27215807	2427018488	0	0.167166	0.681791	0.111111
Amp	16	27215808	2427018489	0.755653	0.380816	0.826495	0.222222
Amp	16	27461239	2427263920	0.755653	0.380816	0.826495	0.222222
Amp	16	27461240	2427263921	0	0.167166	0.882906	0.111111
Amp	16	27886182	2427688863	0	0.167166	0.882906	0.111111
Amp	16	27886183	2427688864	0	0	0	0
Amp	16	31201474	2431004155	0	0	0	0
Amp	16	31201475	2431004156	0	0	0	0
Amp	16	56805410	2456608091	0	0	0	0
Amp	16	56805411	2456608092	0	0.116621	0.422393	0.111111
Amp	16	56837507	2456640188	0	0.116621	0.422393	0.111111
Amp	16	56837508	2456640189	0.039696	0.237247	0.458538	0.222222
Amp	16	57251976	2457054657	0.039696	0.237247	0.458538	0.222222
Amp	16	57251977	2457054658	0	0.116621	0.422393	0.111111
Amp	16	57469574	2457272255	0	0.116621	0.422393	0.111111
Amp	16	57469575	2457272256	0	0	0	0
Amp	16	67991708	2467794389	0	0	0	0
Amp	16	67991709	2467794390	0	0.113243	0.581159	0.111111
Amp	16	68339211	2468141892	0	0.113243	0.581159	0.111111
Amp	16	68339212	2468141893	0	0	0	0
Amp	16	69169438	2468972119	0	0	0	0
Amp	16	69169439	2468972120	0	0.128576	0.465184	0.111111
Amp	16	69840033	2469642714	0	0.128576	0.465184	0.111111
Amp	16	69840034	2469642715	0	0	0	0
Amp	16	88531891	2488334572	0	0	0	0
Amp	16	88531892	2488334573	0	0.145984	0.551092	0.111111
Amp	16	90227845	2490030526	0	0.145984	0.551092	0.111111
Amp	17	1	2490030527	0	0	0	0
Amp	17	60500	2490091026	0	0	0	0
Amp	17	60501	2490091027	0	0	0	0
Amp	17	11102787	2501133313	0	0	0	0
Amp	17	11102788	2501133314	0.571857	0.365327	1.44682	0.111111
Amp	17	16551665	2506582191	0.571857	0.365327	1.44682	0.111111
Amp	17	16551666	2506582192	0	0	0	0
Amp	17	21285505	2511316031	0	0	0	0
Amp	17	21285506	2511316032	0.356651	0.255166	0.456651	0.222222
Amp	17	22186684	2512217210	0.356651	0.255166	0.456651	0.222222
Amp	17	22186685	2512217211	0	0.132881	0.475614	0.111111
Amp	17	22619055	2512649581	0	0.132881	0.475614	0.111111
Amp	17	22619056	2512649582	0	0	0	0
Amp	17	22763179	2512793705	0	0	0	0
Amp	17	22763180	2512793706	1.12626	0	0	0
Amp	17	22814179	2512844705	1.12626	0	0	0
Amp	17	22814180	2512844706	1.12626	0.929026	3.5766	0.111111
Amp	17	23197622	2513228148	1.12626	0.929026	3.5766	0.111111
Amp	17	23197623	2513228149	0	0	0	0
Amp	17	30007845	2520038371	0	0	0	0
Amp	17	30007846	2520038372	0	0	0.684312	0.111111
Amp	17	39747405	2529777931	0	0	0.684312	0.111111
Amp	17	39747406	2529777932	0	0.144434	1.51912	0.111111
Amp	17	39994851	2530025377	0	0.144434	1.51912	0.111111
Amp	17	39994852	2530025378	0	0	1.00215	0.111111
Amp	17	40982927	2531013453	0	0	1.00215	0.111111
Amp	17	40982928	2531013454	0	0.173246	0.658986	0.222222
Amp	17	41041130	2531071656	0	0.173246	0.658986	0.222222
Amp	17	41041131	2531071657	1.07667	0.444264	1.14401	0.222222
Amp	17	41316158	2531346684	1.07667	0.444264	1.14401	0.222222
Amp	17	41316159	2531346685	0	0.173246	0.642643	0.222222
Amp	17	41398108	2531428634	0	0.173246	0.642643	0.222222
Amp	17	41398109	2531428635	0	0	0	0
Amp	17	64860237	2554890763	0	0	0	0
Amp	17	64860238	2554890764	0.039696	0.232382	1.46853	0.111111
Amp	17	65204072	2555234598	0.039696	0.232382	1.46853	0.111111
Amp	17	65204073	2555234599	0	0	0.566469	0.111111
Amp	17	67086719	2557117245	0	0	0.566469	0.111111
Amp	17	67086720	2557117246	0	0.180892	1.28424	0.111111
Amp	17	67218484	2557249010	0	0.180892	1.28424	0.111111
Amp	17	67218485	2557249011	0.409061	0.298425	0.968157	0.222222
Amp	17	68539205	2558569731	0.409061	0.298425	0.968157	0.222222
Amp	17	68539206	2558569732	0	0.117533	0.652075	0.111111
Amp	17	68551752	2558582278	0	0.117533	0.652075	0.111111
Amp	17	68551753	2558582279	0	0	0	0
Amp	17	75110179	2565140705	0	0	0	0
Amp	17	75110180	2565140706	0.039696	0.243375	1.6654	0.111111
Amp	17	75471756	2565502282	0.039696	0.243375	1.6654	0.111111
Amp	17	75471757	2565502283	0	0	0.757875	0.111111
Amp	17	78123878	2568154404	0	0	0.757875	0.111111
Amp	17	78123879	2568154405	0.356651	0.270183	2.22308	0.111111
Amp	17	78202388	2568232914	0.356651	0.270183	2.22308	0.111111
Amp	17	78202389	2568232915	0	0	1.07616	0.111111
Amp	17	78680079	2568710605	0	0	1.07616	0.111111
Amp	17	78680080	2568710606	0	0.135352	0.538378	0.222222
Amp	17	78680845	2568711371	0	0.135352	0.538378	0.222222
Amp	17	78680846	2568711372	1.07667	0.436478	1.18352	0.222222
Amp	17	78798804	2568829330	1.07667	0.436478	1.18352	0.222222
Amp	17	78798805	2568829331	0	0.135352	0.550028	0.222222
Amp	17	78836001	2568866527	0	0.135352	0.550028	0.222222
Amp	17	78836002	2568866528	0	0	0.447606	0.111111
Amp	17	81053544	2571084070	0	0	0.447606	0.111111
Amp	17	81053545	2571084071	0	0.124663	0.457822	0.222222
Amp	17	81130950	2571161476	0	0.124663	0.457822	0.222222
Amp	17	81130951	2571161477	0	0	0.447606	0.111111
Amp	17	83246941	2573277467	0	0	0.447606	0.111111
Amp	18	1	2573277468	0	0	0	0
Amp	18	10500	2573287967	0	0	0	0
Amp	18	10501	2573287968	0	0	0	0
Amp	18	23400165	2596677632	0	0	0	0
Amp	18	23400166	2596677633	0	0.142808	0.543689	0.111111
Amp	18	23544835	2596822302	0	0.142808	0.543689	0.111111
Amp	18	23544836	2596822303	0	0	0	0
Amp	18	24478071	2597755538	0	0	0	0
Amp	18	24478072	2597755539	0	0.121673	0.494692	0.111111
Amp	18	26018207	2599295674	0	0.121673	0.494692	0.111111
Amp	18	26018208	2599295675	0	0	0	0
Amp	18	54164413	2627441880	0	0	0	0
Amp	18	54164414	2627441881	0.398512	0.28966	1.06931	0.111111
Amp	18	54282726	2627560193	0.398512	0.28966	1.06931	0.111111
Amp	18	54282727	2627560194	0	0	0	0
Amp	18	63128531	2636405998	0	0	0	0
Amp	18	63128532	2636405999	0	0.195199	0.755324	0.111111
Amp	18	63350777	2636628244	0	0.195199	0.755324	0.111111
Amp	18	63350778	2636628245	0.409061	0.312485	0.593267	0.222222
Amp	18	64875048	2638152515	0.409061	0.312485	0.593267	0.222222
Amp	18	64875049	2638152516	0	0.117287	0.43121	0.111111
Amp	18	80262650	2653540117	0	0.117287	0.43121	0.111111
Amp	19	1	2653540118	0	0	0	0
Amp	19	60500	2653600617	0	0	0	0
Amp	19	60501	2653600618	0	0	0	0
Amp	19	1014582	2654554699	0	0	0	0
Amp	19	1014583	2654554700	0.039696	0	0	0
Amp	19	1032222	2654572339	0.039696	0	0	0
Amp	19	1032223	2654572340	0.039696	0.226652	1.12194	0.111111
Amp	19	1149245	2654689362	0.039696	0.226652	1.12194	0.111111
Amp	19	1149246	2654689363	0	0	0	0
Amp	19	13026082	2666566199	0	0	0	0
Amp	19	13026083	2666566200	0.039696	0.230175	0.411925	0.222222
Amp	19	13100813	2666640930	0.039696	0.230175	0.411925	0.222222
Amp	19	13100814	2666640931	0	0.115348	0.412859	0.111111
Amp	19	13107413	2666647530	0	0.115348	0.412859	0.111111
Amp	19	13107414	2666647531	0	0	0	0
Amp	19	16362493	2669902610	0	0	0	0
Amp	19	16362494	2669902611	0	0.149828	0.629586	0.111111
Amp	19	16506577	2670046694	0	0.149828	0.629586	0.111111
Amp	19	16506578	2670046695	0	0	0	0
Amp	19	29606209	2683146326	0	0	0	0
Amp	19	29606210	2683146327	0	0.134167	0.480215	0.111111
Amp	19	30014777	2683554894	0	0.134167	0.480215	0.111111
Amp	19	30014778	2683554895	0	0	0	0
Amp	19	33992799	2687532916	0	0	0	0
Amp	19	33992800	2687532917	0	0.120838	0.432509	0.111111
Amp	19	34444900	2687985017	0	0.120838	0.432509	0.111111
Amp	19	34444901	2687985018	0	0	0	0
Amp	19	35229189	2688769306	0	0	0	0
Amp	19	35229190	2688769307	0	0.191535	0.868042	0.111111
Amp	19	35344716	2688884833	0	0.191535	0.868042	0.111111
Amp	19	35344717	2688884834	0	0	0	0
Amp	19	58607116	2712147233	0	0	0	0
Amp	20	1	2712147234	0	0	0	0
Amp	20	67350	2712214583	0	0	0	0
Amp	20	67351	2712214584	0	0	0	0
Amp	20	61976058	2774123291	0	0	0	0
Amp	20	61976059	2774123292	0	0.125767	0.561798	0.111111
Amp	20	62159759	2774306992	0	0.125767	0.561798	0.111111
Amp	20	62159760	2774306993	0	0	0	0
Amp	20	62891870	2775039103	0	0	0	0
Amp	20	62891871	2775039104	0.039696	0.226734	0.933485	0.111111
Amp	20	62953052	2775100285	0.039696	0.226734	0.933485	0.111111
Amp	20	62953053	2775100286	0	0	0	0
Amp	20	64333667	2776480900	0	0	0	0
Amp	21	1	2776480901	0	0	0	0
Amp	21	13813030	2790293930	0	0	0	0
Amp	21	13813031	2790293931	0	0	0	0
Amp	21	46699483	2823180383	0	0	0	0
Amp	22	1	2823180384	0	0	0	0
Amp	22	16621863	2839802246	0	0	0	0
Amp	22	16621864	2839802247	0	0	0	0
Amp	22	31268012	2854448395	0	0	0	0
Amp	22	31268013	2854448396	0	0.120026	0.446337	0.111111
Amp	22	31893471	2855073854	0	0.120026	0.446337	0.111111
Amp	22	31893472	2855073855	0	0	0.442047	0.111111
Amp	22	35338590	2858518973	0	0	0.442047	0.111111
Amp	22	35338591	2858518974	0	0.183635	0.878514	0.111111
Amp	22	35423116	2858603499	0	0.183635	0.878514	0.111111
Amp	22	35423117	2858603500	0	0	0	0
Amp	22	38491925	2861672308	0	0	0	0
Amp	22	38491926	2861672309	0	0.180869	0.841307	0.111111
Amp	22	38562167	2861742550	0	0.180869	0.841307	0.111111
Amp	22	38562168	2861742551	0	0	0	0
Amp	22	50807650	2873988033	0	0	0	0
Del	1	1	1	0	0	0	0
Del	1	10750	10750	0	0	0	0
Del	1	10751	10751	0	0.024059	0	0
Del	1	12755605	12755605	0	0.024059	0	0
Del	1	12755606	12755606	0.101893	0	0	0
Del	1	12765517	12765517	0.101893	0	0	0
Del	1	12765518	12765518	0.101893	0.120294	0	0
Del	1	13402114	13402114	0.101893	0.120294	0	0
Del	1	13402115	13402115	0	0	0	0
Del	1	13411857	13411857	0	0	0	0
Del	1	13411858	13411858	0	0.024059	0	0
Del	1	21792777	21792777	0	0.024059	0	0
Del	1	21792778	21792778	0.101893	0	0	0
Del	1	21802533	21802533	0.101893	0	0	0
Del	1	21802534	21802534	0.101893	0.120294	0	0
Del	1	21989830	21989830	0.101893	0.120294	0	0
Del	1	21989831	21989831	0	0	0	0
Del	1	21997558	21997558	0	0	0	0
Del	1	21997559	21997559	0	0.024059	0.409027	0.111111
Del	1	25025940	25025940	0	0.024059	0.409027	0.111111
Del	1	25025941	25025941	0.175728	0	0	0
Del	1	25035649	25035649	0.175728	0	0	0
Del	1	25035650	25035650	0.175728	0.156383	0	0
Del	1	25370325	25370325	0.175728	0.156383	0	0
Del	1	25370326	25370326	0	0	0	0
Del	1	25380308	25380308	0	0	0	0
Del	1	25380309	25380309	0	0.024059	0	0
Del	1	47231402	47231402	0	0.024059	0	0
Del	1	47231403	47231403	0.096695	0	0	0
Del	1	47241346	47241346	0.096695	0	0	0
Del	1	47241347	47241347	0.096695	0.120294	0	0
Del	1	47387279	47387279	0.096695	0.120294	0	0
Del	1	47387280	47387280	0	0	0	0
Del	1	47397272	47397272	0	0	0	0
Del	1	47397273	47397273	0	0.024059	0	0
Del	1	113913915	113913915	0	0.024059	0	0
Del	1	113913916	113913916	0.549484	0	0	0
Del	1	113923747	113923747	0.549484	0	0	0
Del	1	113923748	113923748	0.549484	0.168412	0	0
Del	1	114377815	114377815	0.549484	0.168412	0	0
Del	1	114377816	114377816	0	0	0	0
Del	1	114387724	114387724	0	0	0	0
Del	1	114387725	114387725	0	0.024059	0	0
Del	1	165649923	165649923	0	0.024059	0	0
Del	1	165649924	165649924	0.101403	0	0	0
Del	1	165659536	165659536	0.101403	0	0	0
Del	1	165659537	165659537	0.101403	0.120294	0	0
Del	1	166036949	166036949	0.101403	0.120294	0	0
Del	1	166036950	166036950	0	0	0	0
Del	1	166046876	166046876	0	0	0	0
Del	1	166046877	166046877	0	0.024059	0	0
Del	1	235071000	235071000	0	0.024059	0	0
Del	1	235071001	235071001	0.608457	0	0	0
Del	1	235080739	235080739	0.608457	0	0	0
Del	1	235080740	235080740	0.608457	0.21653	0.44184	0.111111
Del	1	235169100	235169100	0.608457	0.21653	0.44184	0.111111
Del	1	235169101	235169101	0.569031	0	0	0
Del	1	235178979	235178979	0.569031	0	0	0
Del	1	235178980	235178980	0.569031	0.168412	0.497254	0.222222
Del	1	235178980	235178980	0.569031	0.168412	0.497254	0.222222
Del	1	235178981	235178981	0.611691	0	0	0
Del	1	235188859	235188859	0.611691	0	0	0
Del	1	235188860	235188860	0.611691	0.21653	0.497254	0.222222
Del	1	235198741	235198741	0.611691	0.21653	0.497254	0.222222
Del	1	235198742	235198742	0.569031	0	0	0
Del	1	235208620	235208620	0.569031	0	0	0
Del	1	235208621	235208621	0.569031	0.168412	0.497254	0.222222
Del	1	235317303	235317303	0.569031	0.168412	0.497254	0.222222
Del	1	235317304	235317304	0.611691	0	0	0
Del	1	235327182	235327182	0.611691	0	0	0
Del	1	235327183	235327183	0.611691	0.21653	0.497254	0.222222
Del	1	235514202	235514202	0.611691	0.21653	0.497254	0.222222
Del	1	235514203	235514203	0	0	0	0
Del	1	235523940	235523940	0	0	0	0
Del	1	235523941	235523941	0	0.024059	0.44184	0.111111
Del	1	241802300	241802300	0	0.024059	0.44184	0.111111
Del	1	241802301	241802301	0.169253	0	0	0
Del	1	241812245	241812245	0.169253	0	0	0
Del	1	241812246	241812246	0.169253	0.144353	0	0
Del	1	242069941	242069941	0.169253	0.144353	0	0
Del	1	242069942	242069942	0.160272	0	0	0
Del	1	242079841	242079841	0.160272	0	0	0
Del	1	242079842	242079842	0.160272	0.132324	0.62134	0.111111
Del	1	243036447	243036447	0.160272	0.132324	0.62134	0.111111
Del	1	243036448	243036448	0	0	0	0
Del	1	243046412	243046412	0	0	0	0
Del	1	243046413	243046413	0	0.024059	0	0
Del	1	248945650	248945650	0	0.024059	0	0
Del	2	1	248945651	0	0	0	0
Del	2	10500	248956150	0	0	0	0
Del	2	10501	248956151	0	0.024059	0	0
Del	2	88636857	337582507	0	0.024059	0	0
Del	2	88636858	337582508	0.156123	0	0	0
Del	2	88646725	337592375	0.156123	0	0	0
Del	2	88646726	337592376	0.156123	0.132324	0	0
Del	2	88812689	337758339	0.156123	0.132324	0	0
Del	2	88812690	337758340	1.93449	0	0	0
Del	2	88822331	337767981	1.93449	0	0	0
Del	2	88822332	337767982	1.93449	0.505237	0.54356	0.111111
Del	2	95836168	344781818	1.93449	0.505237	0.54356	0.111111
Del	2	95836169	344781819	0	0	0	0
Del	2	95846043	344791693	0	0	0	0
Del	2	95846044	344791694	0	0.024059	0	0
Del	2	120300396	369246046	0	0.024059	0	0
Del	2	120300397	369246047	0.101893	0	0	0
Del	2	120310393	369256043	0.101893	0	0	0
Del	2	120310394	369256044	0.101893	0.120294	0	0
Del	2	124011962	372957612	0.101893	0.120294	0	0
Del	2	124011963	372957613	0	0	0	0
Del	2	124021944	372967594	0	0	0	0
Del	2	124021945	372967595	0	0.024059	0	0
Del	2	205800386	454746036	0	0.024059	0	0
Del	2	205800387	454746037	0.833853	0	0	0
Del	2	205810093	454755743	0.833853	0	0	0
Del	2	205810094	454755744	0.833853	0.264648	0	0
Del	2	206433510	455379160	0.833853	0.264648	0	0
Del	2	206433511	455379161	0	0	0	0
Del	2	206443428	455389078	0	0	0	0
Del	2	206443429	455389079	0	0.024059	0	0
Del	2	216611725	465557375	0	0.024059	0	0
Del	2	216611726	465557376	0.101893	0	0	0
Del	2	216621711	465567361	0.101893	0	0	0
Del	2	216621712	465567362	0.101893	0.120294	0	0
Del	2	216664612	465610262	0.101893	0.120294	0	0
Del	2	216664613	465610263	0.791328	0.252618	0.550274	0.222222
Del	2	217347414	466293064	0.791328	0.252618	0.550274	0.222222
Del	2	217347415	466293065	0.638867	0	0	0
Del	2	217357378	466303028	0.638867	0	0	0
Del	2	217357379	466303029	0.638867	0.228559	0.550274	0.222222
Del	2	217765966	466711616	0.638867	0.228559	0.550274	0.222222
Del	2	217765967	466711617	0.755259	0	0	0
Del	2	217775931	466721581	0.755259	0	0	0
Del	2	217775932	466721582	0.755259	0.252618	0.550274	0.222222
Del	2	218144908	467090558	0.755259	0.252618	0.550274	0.222222
Del	2	218144909	467090559	0.173276	0	0	0
Del	2	218154689	467100339	0.173276	0	0	0
Del	2	218154690	467100340	0.173276	0.144353	0.576407	0.111111
Del	2	218203865	467149515	0.173276	0.144353	0.576407	0.111111
Del	2	218203866	467149516	0	0	0	0
Del	2	218213712	467159362	0	0	0	0
Del	2	218213713	467159363	0	0.024059	0	0
Del	2	240576738	489522388	0	0.024059	0	0
Del	2	240576739	489522389	0.160272	0	0	0
Del	2	240586683	489532333	0.160272	0	0	0
Del	2	240586684	489532334	0.160272	0.132324	0	0
Del	2	241100600	490046250	0.160272	0.132324	0	0
Del	2	241100601	490046251	0	0	0	0
Del	2	241110111	490055761	0	0	0	0
Del	2	241110112	490055762	0	0.024059	0	0
Del	2	242183029	491128679	0	0.024059	0	0
Del	3	1	491128680	0	0	0	0
Del	3	10950	491139629	0	0	0	0
Del	3	10951	491139630	0	0.024059	0	0
Del	3	47575186	538703865	0	0.024059	0	0
Del	3	47575187	538703866	0.121802	0	0	0
Del	3	47584856	538713535	0.121802	0	0	0
Del	3	47584857	538713536	0.121802	0.132324	0	0
Del	3	47853033	538981712	0.121802	0.132324	0	0
Del	3	47853034	538981713	0	0	0	0
Del	3	47861069	538989748	0	0	0	0
Del	3	47861070	538989749	0	0.024059	0	0
Del	3	49177526	540306205	0	0.024059	0	0
Del	3	49177527	540306206	0.572531	0.168412	0.554993	0.111111
Del	3	49256608	540385287	0.572531	0.168412	0.554993	0.111111
Del	3	49256609	540385288	0.578819	0	0	0
Del	3	49266433	540395112	0.578819	0	0	0
Del	3	49266434	540395113	0.578819	0.204501	0.52556	0.222222
Del	3	49276260	540404939	0.578819	0.204501	0.52556	0.222222
Del	3	49276261	540404940	0.578082	0	0	0
Del	3	49286085	540414764	0.578082	0	0	0
Del	3	49286086	540414765	0.578082	0.192471	0.52556	0.222222
Del	3	49286086	540414765	0.578082	0.192471	0.52556	0.222222
Del	3	49286087	540414766	0.566472	0	0	0
Del	3	49295910	540424589	0.566472	0	0	0
Del	3	49295911	540424590	0.566472	0.168412	0.52556	0.222222
Del	3	49345041	540473720	0.566472	0.168412	0.52556	0.222222
Del	3	49345042	540473721	0.578819	0	0	0
Del	3	49354866	540483545	0.578819	0	0	0
Del	3	49354867	540483546	0.578819	0.204501	0.52556	0.222222
Del	3	49364692	540493371	0.578819	0.204501	0.52556	0.222222
Del	3	49364693	540493372	0.569139	0	0	0
Del	3	49374517	540503196	0.569139	0	0	0
Del	3	49374518	540503197	0.569139	0.168412	0.52556	0.222222
Del	3	49394170	540522849	0.569139	0.168412	0.52556	0.222222
Del	3	49394171	540522850	0.578082	0	0	0
Del	3	49403995	540532674	0.578082	0	0	0
Del	3	49403996	540532675	0.578082	0.192471	0.52556	0.222222
Del	3	49403996	540532675	0.578082	0.192471	0.52556	0.222222
Del	3	49403997	540532676	0.578819	0	0	0
Del	3	49413821	540542500	0.578819	0	0	0
Del	3	49413822	540542501	0.578819	0.204501	0.52556	0.222222
Del	3	49423648	540552327	0.578819	0.204501	0.52556	0.222222
Del	3	49423649	540552328	0.578082	0	0	0
Del	3	49433472	540562151	0.578082	0	0	0
Del	3	49433473	540562152	0.578082	0.192471	0.52556	0.222222
Del	3	49433473	540562152	0.578082	0.192471	0.52556	0.222222
Del	3	49433474	540562153	1.11954	0	0	0
Del	3	49443298	540571977	1.11954	0	0	0
Del	3	49443299	540571978	1.11954	0.324795	0.52556	0.222222
Del	3	49675085	540803764	1.11954	0.324795	0.52556	0.222222
Del	3	49675086	540803765	0.101893	0.120294	0	0
Del	3	49691332	540820011	0.101893	0.120294	0	0
Del	3	49691333	540820012	0	0	0	0
Del	3	49699454	540828133	0	0	0	0
Del	3	49699455	540828134	0	0.024059	0	0
Del	3	51380941	542509620	0	0.024059	0	0
Del	3	51380942	542509621	0.139566	0	0	0
Del	3	51390204	542518883	0.139566	0	0	0
Del	3	51390205	542518884	0.139566	0.132324	0	0
Del	3	51672145	542800824	0.139566	0.132324	0	0
Del	3	51672146	542800825	0	0	0	0
Del	3	51681982	542810661	0	0	0	0
Del	3	51681983	542810662	0	0.024059	0	0
Del	3	64081163	555209842	0	0.024059	0	0
Del	3	64081164	555209843	0.139566	0	0	0
Del	3	64091021	555219700	0.139566	0	0	0
Del	3	64091022	555219701	0.139566	0.132324	0	0
Del	3	65338020	556466699	0.139566	0.132324	0	0
Del	3	65338021	556466700	0.073995	0	0	0
Del	3	65348006	556476685	0.073995	0	0	0
Del	3	65348007	556476686	0.073995	0.120294	0.510637	0.111111
Del	3	66121862	557250541	0.073995	0.120294	0.510637	0.111111
Del	3	66121863	557250542	0	0	0	0
Del	3	66131842	557260521	0	0	0	0
Del	3	66131843	557260522	0	0.024059	0	0
Del	3	109118586	600247265	0	0.024059	0	0
Del	3	109118587	600247266	0.724242	0.240589	0.505696	0.222222
Del	3	109188320	600316999	0.724242	0.240589	0.505696	0.222222
Del	3	109188321	600317000	1.1242	0	0	0
Del	3	109198280	600326959	1.1242	0	0	0
Del	3	109198281	600326960	1.1242	0.360883	0.505696	0.222222
Del	3	109315372	600444051	1.1242	0.360883	0.505696	0.222222
Del	3	109315373	600444052	1.1242	0	0	0
Del	3	109322882	600451561	1.1242	0	0	0
Del	3	109322883	600451562	1.1242	0.372913	0.520597	0.333333
Del	3	109396941	600525620	1.1242	0.372913	0.520597	0.333333
Del	3	109396942	600525621	0.991945	0	0	0
Del	3	109406447	600535126	0.991945	0	0	0
Del	3	109406448	600535127	0.991945	0.276677	0.574091	0.222222
Del	3	109588432	600717111	0.991945	0.276677	0.574091	0.222222
Del	3	109588433	600717112	0.174808	0	0	0
Del	3	109598061	600726740	0.174808	0	0	0
Del	3	109598062	600726741	0.174808	0.144353	0.597782	0.111111
Del	3	111033158	602161837	0.174808	0.144353	0.597782	0.111111
Del	3	111033159	602161838	0	0	0	0
Del	3	111043130	602171809	0	0	0	0
Del	3	111043131	602171810	0	0.024059	0	0
Del	3	113728062	604856741	0	0.024059	0	0
Del	3	113728063	604856742	0.153801	0	0	0
Del	3	113737738	604866417	0.153801	0	0	0
Del	3	113737739	604866418	0.153801	0.132324	0.461006	0.111111
Del	3	113955318	605083997	0.153801	0.132324	0.461006	0.111111
Del	3	113955319	605083998	0	0	0	0
Del	3	113965309	605093988	0	0	0	0
Del	3	113965310	605093989	0	0.024059	0	0
Del	3	170070163	661198842	0	0.024059	0	0
Del	3	170070164	661198843	0.091729	0	0	0
Del	3	170079897	661208576	0.091729	0	0	0
Del	3	170079898	661208577	0.091729	0.120294	0	0
Del	3	170443261	661571940	0.091729	0.120294	0	0
Del	3	170443262	661571941	0	0	0	0
Del	3	170453256	661581935	0	0	0	0
Del	3	170453257	661581936	0	0.024059	0	0
Del	3	198235059	689363738	0	0.024059	0	0
Del	4	1	689363739	0	0	0	0
Del	4	60665	689424403	0	0	0	0
Del	4	60666	689424404	0	0.024059	0	0
Del	4	127767246	817130984	0	0.024059	0	0
Del	4	127767247	817130985	0.09861	0	0	0
Del	4	127777238	817140976	0.09861	0	0	0
Del	4	127777239	817140977	0.09861	0.120294	0	0
Del	4	128249298	817613036	0.09861	0.120294	0	0
Del	4	128249299	817613037	0	0	0	0
Del	4	128259291	817623029	0	0	0	0
Del	4	128259292	817623030	0	0.024059	0	0
Del	4	164981040	854344778	0	0.024059	0	0
Del	4	164981041	854344779	0.101893	0	0	0
Del	4	164991034	854354772	0.101893	0	0	0
Del	4	164991035	854354773	0.101893	0.120294	0	0
Del	4	165329688	854693426	0.101893	0.120294	0	0
Del	4	165329689	854693427	0	0	0	0
Del	4	165339674	854703412	0	0	0	0
Del	4	165339675	854703413	0	0.024059	0	0
Del	4	190122450	879486188	0	0.024059	0	0
Del	5	1	879486189	0.101893	0	0	0
Del	5	12050	879498238	0.101893	0	0	0
Del	5	12051	879498239	0.101893	0.120294	0.483613	0.111111
Del	5	204618	879690806	0.101893	0.120294	0.483613	0.111111
Del	5	204619	879690807	0	0	0	0
Del	5	214306	879700494	0	0	0	0
Del	5	214307	879700495	0	0.024059	0	0
Del	5	36863311	916349499	0	0.024059	0	0
Del	5	36863312	916349500	0.058224	0	0	0
Del	5	36873128	916359316	0.058224	0	0	0
Del	5	36873129	916359317	0.058224	0.120294	0	0
Del	5	37797161	917283349	0.058224	0.120294	0	0
Del	5	37797162	917283350	0	0	0	0
Del	5	37807121	917293309	0	0	0	0
Del	5	37807122	917293310	0	0.024059	0	0
Del	5	56953177	936439365	0	0.024059	0	0
Del	5	56953178	936439366	0.093953	0	0	0
Del	5	56963172	936449360	0.093953	0	0	0
Del	5	56963173	936449361	0.093953	0.120294	0	0
Del	5	57469944	936956132	0.093953	0.120294	0	0
Del	5	57469945	936956133	0	0	0	0
Del	5	57479889	936966077	0	0	0	0
Del	5	57479890	936966078	0	0.024059	0	0
Del	5	72916345	952402533	0	0.024059	0	0
Del	5	72916346	952402534	0.139566	0	0	0
Del	5	72926246	952412434	0.139566	0	0	0
Del	5	72926247	952412435	0.139566	0.132324	0	0
Del	5	73104295	952590483	0.139566	0.132324	0	0
Del	5	73104296	952590484	0	0	0	0
Del	5	73114263	952600451	0	0	0	0
Del	5	73114264	952600452	0	0.024059	0	0
Del	5	126494370	1005980558	0	0.024059	0	0
Del	5	126494371	1005980559	0.954456	0	0	0
Del	5	126504337	1005990525	0.954456	0	0	0
Del	5	126504338	1005990526	0.954456	0.276677	0	0
Del	5	126850374	1006336562	0.954456	0.276677	0	0
Del	5	126850375	1006336563	0	0	0	0
Del	5	126859606	1006345794	0	0	0	0
Del	5	126859607	1006345795	0	0.024059	0	0
Del	5	132861361	1012347549	0	0.024059	0	0
Del	5	132861362	1012347550	0.690479	0	0	0
Del	5	132870038	1012356226	0.690479	0	0	0
Del	5	132870039	1012356227	0.690479	0.240589	0	0
Del	5	133182213	1012668401	0.690479	0.240589	0	0
Del	5	133182214	1012668402	0	0	0	0
Del	5	133192019	1012678207	0	0	0	0
Del	5	133192020	1012678208	0	0.024059	0	0
Del	5	134176672	1013662860	0	0.024059	0	0
Del	5	134176673	1013662861	0.786186	0	0	0
Del	5	134186666	1013672854	0.786186	0	0	0
Del	5	134186667	1013672855	0.786186	0.252618	0	0
Del	5	134419740	1013905928	0.786186	0.252618	0	0
Del	5	134419741	1013905929	0	0	0	0
Del	5	134429687	1013915875	0	0	0	0
Del	5	134429688	1013915876	0	0.024059	0	0
Del	5	134509270	1013995458	0	0.024059	0	0
Del	5	134509271	1013995459	0.163471	0	0	0
Del	5	134519217	1014005405	0.163471	0	0	0
Del	5	134519218	1014005406	0.163471	0.144353	0	0
Del	5	134589310	1014075498	0.163471	0.144353	0	0
Del	5	134589311	1014075499	0.979407	0	0	0
Del	5	134598792	1014084980	0.979407	0	0	0
Del	5	134598793	1014084981	0.979407	0.276677	0.649951	0.111111
Del	5	134904810	1014390998	0.979407	0.276677	0.649951	0.111111
Del	5	134904811	1014390999	0.163471	0	0	0
Del	5	134910239	1014396427	0.163471	0	0	0
Del	5	134910240	1014396428	0.163471	0.144353	0.649951	0.111111
Del	5	134967880	1014454068	0.163471	0.144353	0.649951	0.111111
Del	5	134967881	1014454069	0	0.024059	0	0
Del	5	178881491	1058367679	0	0.024059	0	0
Del	5	178881492	1058367680	0.158629	0	0	0
Del	5	178891415	1058377603	0.158629	0	0	0
Del	5	178891416	1058377604	0.158629	0.132324	0	0
Del	5	179354455	1058840643	0.158629	0.132324	0	0
Del	5	179354456	1058840644	0.593468	0	0	0
Del	5	179364238	1058850426	0.593468	0	0	0
Del	5	179364239	1058850427	0.593468	0.21653	0	0
Del	5	179783664	1059269852	0.593468	0.21653	0	0
Del	5	179783665	1059269853	0	0	0	0
Del	5	179793540	1059279728	0	0	0	0
Del	5	179793541	1059279729	0	0.024059	0	0
Del	5	180583613	1060069801	0	0.024059	0	0
Del	5	180583614	1060069802	0.09981	0	0	0
Del	5	180593346	1060079534	0.09981	0	0	0
Del	5	180593347	1060079535	0.09981	0.120294	0	0
Del	5	180811415	1060297603	0.09981	0.120294	0	0
Del	5	180811416	1060297604	0	0	0	0
Del	5	180821359	1060307547	0	0	0	0
Del	5	180821360	1060307548	0	0.024059	0	0
Del	5	181477759	1060963947	0	0.024059	0	0
Del	6	1	1060963948	0	0	0	0
Del	6	60500	1061024447	0	0	0	0
Del	6	60501	1061024448	0	0.024059	0	0
Del	6	12000421	1072964368	0	0.024059	0	0
Del	6	12000422	1072964369	0.079337	0	0	0
Del	6	12010367	1072974314	0.079337	0	0	0
Del	6	12010368	1072974315	0.079337	0.120294	0	0
Del	6	15226838	1076190785	0.079337	0.120294	0	0
Del	6	15226839	1076190786	0	0	0	0
Del	6	15236773	1076200720	0	0	0	0
Del	6	15236774	1076200721	0	0.024059	0	0
Del	6	34562296	1095526243	0	0.024059	0	0
Del	6	34562297	1095526244	0.14356	0	0	0
Del	6	34571324	1095535271	0.14356	0	0	0
Del	6	34571325	1095535272	0.14356	0.132324	0	0
Del	6	34884795	1095848742	0.14356	0.132324	0	0
Del	6	34884796	1095848743	0	0	0	0
Del	6	34894349	1095858296	0	0	0	0
Del	6	34894350	1095858297	0	0.024059	0	0
Del	6	39320566	1100284513	0	0.024059	0	0
Del	6	39320567	1100284514	0.091729	0	0	0
Del	6	39330499	1100294446	0.091729	0	0	0
Del	6	39330500	1100294447	0.091729	0.120294	0	0
Del	6	41070942	1102034889	0.091729	0.120294	0	0
Del	6	41070943	1102034890	0	0.024059	0	0
Del	6	45551680	1106515627	0	0.024059	0	0
Del	6	45551681	1106515628	0.141914	0	0	0
Del	6	45561673	1106525620	0.141914	0	0	0
Del	6	45561674	1106525621	0.141914	0.132324	0	0
Del	6	46110711	1107074658	0.141914	0.132324	0	0
Del	6	46110712	1107074659	0	0	0	0
Del	6	46120696	1107084643	0	0	0	0
Del	6	46120697	1107084644	0	0.024059	0	0
Del	6	57649815	1118613762	0	0.024059	0	0
Del	6	57649816	1118613763	0.174808	0	0	0
Del	6	57659810	1118623757	0.174808	0	0	0
Del	6	57659811	1118623758	0.174808	0.144353	0	0
Del	6	61555403	1122519350	0.174808	0.144353	0	0
Del	6	61555404	1122519351	0	0	0	0
Del	6	61565379	1122529326	0	0	0	0
Del	6	61565380	1122529327	0	0.024059	0	0
Del	6	73199156	1134163103	0	0.024059	0	0
Del	6	73199157	1134163104	1.00441	0	0	0
Del	6	73207834	1134171781	1.00441	0	0	0
Del	6	73207835	1134171782	1.00441	0.288707	0.689593	0.111111
Del	6	73459672	1134423619	1.00441	0.288707	0.689593	0.111111
Del	6	73459673	1134423620	0.993921	0	0	0
Del	6	73469595	1134433542	0.993921	0	0	0
Del	6	73469596	1134433543	0.993921	0.276677	0.638112	0.333333
Del	6	73499366	1134463313	0.993921	0.276677	0.638112	0.333333
Del	6	73499367	1134463314	1.01563	0	0	0
Del	6	73509289	1134473236	1.01563	0	0	0
Del	6	73509290	1134473237	1.01563	0.288707	0.638112	0.333333
Del	6	73578754	1134542701	1.01563	0.288707	0.638112	0.333333
Del	6	73578755	1134542702	0.987257	0	0	0
Del	6	73588677	1134552624	0.987257	0	0	0
Del	6	73588678	1134552625	0.987257	0.276677	0.638112	0.333333
Del	6	73657961	1134621908	0.987257	0.276677	0.638112	0.333333
Del	6	73657962	1134621909	1.1242	0	0	0
Del	6	73667792	1134631739	1.1242	0	0	0
Del	6	73667793	1134631740	1.1242	0.396972	0.638112	0.333333
Del	6	74053550	1135017497	1.1242	0.396972	0.638112	0.333333
Del	6	74053551	1135017498	0	0	0	0
Del	6	74063547	1135027494	0	0	0	0
Del	6	74063548	1135027495	0	0.120294	0.528575	0.333333
Del	6	75222605	1136186552	0	0.120294	0.528575	0.333333
Del	6	75222606	1136186553	0	0	0	0
Del	6	75232248	1136196195	0	0	0	0
Del	6	75232249	1136196196	0	0.024059	0.689593	0.111111
Del	6	110479719	1171443666	0	0.024059	0.689593	0.111111
Del	6	110479720	1171443667	0.058224	0	0	0
Del	6	110489687	1171453634	0.058224	0	0	0
Del	6	110489688	1171453635	0.058224	0.120294	0.689593	0.111111
Del	6	111035047	1171998994	0.058224	0.120294	0.689593	0.111111
Del	6	111035048	1171998995	0	0	0	0
Del	6	111044810	1172008757	0	0	0	0
Del	6	111044811	1172008758	0	0.024059	0.689593	0.111111
Del	6	136542066	1197506013	0	0.024059	0.689593	0.111111
Del	6	136542067	1197506014	1.12033	0	0	0
Del	6	136552064	1197516011	1.12033	0	0	0
Del	6	136552065	1197516012	1.12033	0.324795	0.689593	0.111111
Del	6	136612024	1197575971	1.12033	0.324795	0.689593	0.111111
Del	6	136612025	1197575972	1.1242	0	0	0
Del	6	136622004	1197585951	1.1242	0	0	0
Del	6	136622005	1197585952	1.1242	0.372913	1.20932	0.111111
Del	6	136651947	1197615894	1.1242	0.372913	1.20932	0.111111
Del	6	136651948	1197615895	1.12033	0	0	0
Del	6	136661927	1197625874	1.12033	0	0	0
Del	6	136661928	1197625875	1.12033	0.324795	1.20932	0.111111
Del	6	136771715	1197735662	1.12033	0.324795	1.20932	0.111111
Del	6	136771716	1197735663	1.1242	0	0	0
Del	6	136781694	1197745641	1.1242	0	0	0
Del	6	136781695	1197745642	1.1242	0.384942	1.20932	0.111111
Del	6	136791676	1197755623	1.1242	0.384942	1.20932	0.111111
Del	6	136791677	1197755624	1.12033	0	0	0
Del	6	136801656	1197765603	1.12033	0	0	0
Del	6	136801657	1197765604	1.12033	0.324795	1.20932	0.111111
Del	6	136801657	1197765604	1.12033	0.324795	1.20932	0.111111
Del	6	136801658	1197765605	1.1242	0	0	0
Del	6	136811636	1197775583	1.1242	0	0	0
Del	6	136811637	1197775584	1.1242	0.360883	1.20932	0.111111
Del	6	136911444	1197875391	1.1242	0.360883	1.20932	0.111111
Del	6	136911445	1197875392	1.1242	0	0	0
Del	6	136921423	1197885370	1.1242	0	0	0
Del	6	136921424	1197885371	1.1242	0.384942	1.20932	0.111111
Del	6	137001270	1197965217	1.1242	0.384942	1.20932	0.111111
Del	6	137001271	1197965218	1.1242	0	0	0
Del	6	137011249	1197975196	1.1242	0	0	0
Del	6	137011250	1197975197	1.1242	0.372913	1.20932	0.111111
Del	6	137220844	1198184791	1.1242	0.372913	1.20932	0.111111
Del	6	137220845	1198184792	1.1242	0	0	0
Del	6	137230824	1198194771	1.1242	0	0	0
Del	6	137230825	1198194772	1.1242	0.384942	1.20932	0.111111
Del	6	137809702	1198773649	1.1242	0.384942	1.20932	0.111111
Del	6	137809703	1198773650	1.1242	0	0	0
Del	6	137819682	1198783629	1.1242	0	0	0
Del	6	137819683	1198783630	1.1242	0.372913	1.20932	0.111111
Del	6	138149044	1199112991	1.1242	0.372913	1.20932	0.111111
Del	6	138149045	1199112992	1.1242	0	0	0
Del	6	138159024	1199122971	1.1242	0	0	0
Del	6	138159025	1199122972	1.1242	0.336824	1.20932	0.111111
Del	6	138198948	1199162895	1.1242	0.336824	1.20932	0.111111
Del	6	138198949	1199162896	1.1242	0	0	0
Del	6	138208927	1199172874	1.1242	0	0	0
Del	6	138208928	1199172875	1.1242	0.384942	1.20932	0.111111
Del	6	138218909	1199182856	1.1242	0.384942	1.20932	0.111111
Del	6	138218910	1199182857	1.1242	0	0	0
Del	6	138228889	1199192836	1.1242	0	0	0
Del	6	138228890	1199192837	1.1242	0.336824	1.20932	0.111111
Del	6	138348657	1199312604	1.1242	0.336824	1.20932	0.111111
Del	6	138348658	1199312605	1.1242	0	0	0
Del	6	138358637	1199322584	1.1242	0	0	0
Del	6	138358638	1199322585	1.1242	0.384942	1.20932	0.111111
Del	6	138438483	1199402430	1.1242	0.384942	1.20932	0.111111
Del	6	138438484	1199402431	1.1242	0	0	0
Del	6	138448463	1199412410	1.1242	0	0	0
Del	6	138448464	1199412411	1.1242	0.360883	1.20932	0.111111
Del	6	138508348	1199472295	1.1242	0.360883	1.20932	0.111111
Del	6	138508349	1199472296	1.1242	0	0	0
Del	6	138518327	1199482274	1.1242	0	0	0
Del	6	138518328	1199482275	1.1242	0.348854	1.20932	0.111111
Del	6	138578212	1199542159	1.1242	0.348854	1.20932	0.111111
Del	6	138578213	1199542160	1.1242	0	0	0
Del	6	138588192	1199552139	1.1242	0	0	0
Del	6	138588193	1199552140	1.1242	0.384942	1.20932	0.111111
Del	6	138707961	1199671908	1.1242	0.384942	1.20932	0.111111
Del	6	138707962	1199671909	1.1242	0	0	0
Del	6	138717940	1199681887	1.1242	0	0	0
Del	6	138717941	1199681888	1.1242	0.372913	1.20932	0.111111
Del	6	138797787	1199761734	1.1242	0.372913	1.20932	0.111111
Del	6	138797788	1199761735	1.1242	0	0	0
Del	6	138807766	1199771713	1.1242	0	0	0
Del	6	138807767	1199771714	1.1242	0.348854	1.20932	0.111111
Del	6	138887613	1199851560	1.1242	0.348854	1.20932	0.111111
Del	6	138887614	1199851561	1.1242	0	0	0
Del	6	138897592	1199861539	1.1242	0	0	0
Del	6	138897593	1199861540	1.1242	0.360883	1.20932	0.111111
Del	6	139017355	1199981302	1.1242	0.360883	1.20932	0.111111
Del	6	139017356	1199981303	0	0	0	0
Del	6	139027332	1199991279	0	0	0	0
Del	6	139027333	1199991280	0	0.024059	0.661986	0.111111
Del	6	147185312	1208149259	0	0.024059	0.661986	0.111111
Del	6	147185313	1208149260	1.1242	0	0	0
Del	6	147195274	1208159221	1.1242	0	0	0
Del	6	147195275	1208159222	1.1242	0.396972	0.661986	0.111111
Del	6	147494584	1208458531	1.1242	0.396972	0.661986	0.111111
Del	6	147494585	1208458532	0	0	0	0
Del	6	147504537	1208468484	0	0	0	0
Del	6	147504538	1208468485	0	0.024059	0.607233	0.111111
Del	6	149415339	1210379286	0	0.024059	0.607233	0.111111
Del	6	149415340	1210379287	0.160272	0	0	0
Del	6	149425290	1210389237	0.160272	0	0	0
Del	6	149425291	1210389238	0.160272	0.132324	0.607233	0.111111
Del	6	149485045	1210448992	0.160272	0.132324	0.607233	0.111111
Del	6	149485046	1210448993	0.87572	0	0	0
Del	6	149495037	1210458984	0.87572	0	0	0
Del	6	149495038	1210458985	0.87572	0.264648	0.580106	0.222222
Del	6	149873665	1210837612	0.87572	0.264648	0.580106	0.222222
Del	6	149873666	1210837613	0	0	0	0
Del	6	149883661	1210847608	0	0	0	0
Del	6	149883662	1210847609	0	0.024059	0.607233	0.111111
Del	6	168002150	1228966097	0	0.024059	0.607233	0.111111
Del	6	168002151	1228966098	0.160272	0	0	0
Del	6	168012076	1228976023	0.160272	0	0	0
Del	6	168012077	1228976024	0.160272	0.132324	0.607233	0.111111
Del	6	169707648	1230671595	0.160272	0.132324	0.607233	0.111111
Del	6	169707649	1230671596	0	0	0	0
Del	6	169717627	1230681574	0	0	0	0
Del	6	169717628	1230681575	0	0.024059	0.607233	0.111111
Del	6	170745479	1231709426	0	0.024059	0.607233	0.111111
Del	7	1	1231709427	0	0	0	0
Del	7	10500	1231719926	0	0	0	0
Del	7	10501	1231719927	0	0.024059	0	0
Del	7	140072002	1371781428	0	0.024059	0	0
Del	7	140072003	1371781429	0.089047	0	0	0
Del	7	140081947	1371791373	0.089047	0	0	0
Del	7	140081948	1371791374	0.089047	0.120294	0	0
Del	7	141059160	1372768586	0.089047	0.120294	0	0
Del	7	141059161	1372768587	0	0	0	0
Del	7	141068930	1372778356	0	0	0	0
Del	7	141068931	1372778357	0	0.024059	0	0
Del	7	148795041	1380504467	0	0.024059	0	0
Del	7	148795042	1380504468	0.630623	0	0	0
Del	7	148803187	1380512613	0.630623	0	0	0
Del	7	148803188	1380512614	0.630623	0.228559	0	0
Del	7	149258885	1380968311	0.630623	0.228559	0	0
Del	7	149258886	1380968312	0.101893	0	0	0
Del	7	149267718	1380977144	0.101893	0	0	0
Del	7	149267719	1380977145	0.101893	0.120294	0.487988	0.111111
Del	7	149287556	1380996982	0.101893	0.120294	0.487988	0.111111
Del	7	149287557	1380996983	0	0	0	0
Del	7	149297473	1381006899	0	0	0	0
Del	7	149297474	1381006900	0	0.024059	0	0
Del	7	159335473	1391044899	0	0.024059	0	0
Del	8	1	1391044900	0	0	0	0
Del	8	60500	1391105399	0	0	0	0
Del	8	60501	1391105400	0	0.024059	0	0
Del	8	32774781	1423819680	0	0.024059	0	0
Del	8	32774782	1423819681	0.576337	0	0	0
Del	8	32784744	1423829643	0.576337	0	0	0
Del	8	32784745	1423829644	0.576337	0.192471	0	0
Del	8	33468632	1424513531	0.576337	0.192471	0	0
Del	8	33468633	1424513532	0.610613	0	0	0
Del	8	33478520	1424523419	0.610613	0	0	0
Del	8	33478521	1424523420	0.610613	0.21653	0.559581	0.222222
Del	8	34767127	1425812026	0.610613	0.21653	0.559581	0.222222
Del	8	34767128	1425812027	0	0	0	0
Del	8	34777120	1425822019	0	0	0	0
Del	8	34777121	1425822020	0	0.024059	0	0
Del	8	65564301	1456609200	0	0.024059	0	0
Del	8	65564302	1456609201	0.664871	0	0	0
Del	8	65574296	1456619195	0.664871	0	0	0
Del	8	65574297	1456619196	0.664871	0.228559	0	0
Del	8	65718786	1456763685	0.664871	0.228559	0	0
Del	8	65718787	1456763686	0	0	0	0
Del	8	65728719	1456773618	0	0	0	0
Del	8	65728720	1456773619	0	0.024059	0	0
Del	8	97451479	1488496378	0	0.024059	0	0
Del	8	97451480	1488496379	0.096695	0	0	0
Del	8	97461173	1488506072	0.096695	0	0	0
Del	8	97461174	1488506073	0.096695	0.120294	0	0
Del	8	97858938	1488903837	0.096695	0.120294	0	0
Del	8	97858939	1488903838	0	0	0	0
Del	8	97868914	1488913813	0	0	0	0
Del	8	97868915	1488913814	0	0.024059	0	0
Del	8	145078136	1536123035	0	0.024059	0	0
Del	9	1	1536123036	0	0	0	0
Del	9	14713	1536137748	0	0	0	0
Del	9	14714	1536137749	0	0.024059	0	0
Del	9	3698030	1539821065	0	0.024059	0	0
Del	9	3698031	1539821066	0.579175	0	0	0
Del	9	3707993	1539831028	0.579175	0	0	0
Del	9	3707994	1539831029	0.579175	0.21653	0	0
Del	9	4306948	1540429983	0.579175	0.21653	0	0
Del	9	4306949	1540429984	0.695256	0	0	0
Del	9	4316913	1540439948	0.695256	0	0	0
Del	9	4316914	1540439949	0.695256	0.240589	1.0168	0.111111
Del	9	4972836	1541095871	0.695256	0.240589	1.0168	0.111111
Del	9	4972837	1541095872	0.681281	0	0	0
Del	9	4982821	1541105856	0.681281	0	0	0
Del	9	4982822	1541105857	0.681281	0.228559	1.0168	0.111111
Del	9	5022766	1541145801	0.681281	0.228559	1.0168	0.111111
Del	9	5022767	1541145802	0.699772	0	0	0
Del	9	5032751	1541155786	0.699772	0	0	0
Del	9	5032752	1541155787	0.699772	0.240589	1.0168	0.111111
Del	9	5611938	1541734973	0.699772	0.240589	1.0168	0.111111
Del	9	5611939	1541734974	0.681281	0	0	0
Del	9	5621923	1541744958	0.681281	0	0	0
Del	9	5621924	1541744959	0.681281	0.228559	1.0168	0.111111
Del	9	5771714	1541894749	0.681281	0.228559	1.0168	0.111111
Del	9	5771715	1541894750	0.714293	0	0	0
Del	9	5781699	1541904734	0.714293	0	0	0
Del	9	5781700	1541904735	0.714293	0.240589	1.0168	0.111111
Del	9	6312092	1542435127	0.714293	0.240589	1.0168	0.111111
Del	9	6312093	1542435128	0	0	0	0
Del	9	6321463	1542444498	0	0	0	0
Del	9	6321464	1542444499	0	0.024059	0	0
Del	9	18912938	1555035973	0	0.024059	0	0
Del	9	18912939	1555035974	0.089047	0	0	0
Del	9	18922919	1555045954	0.089047	0	0	0
Del	9	18922920	1555045955	0.089047	0.120294	0	0
Del	9	19492381	1555615416	0.089047	0.120294	0	0
Del	9	19492382	1555615417	0	0	0	0
Del	9	19501847	1555624882	0	0	0	0
Del	9	19501848	1555624883	0	0.024059	0	0
Del	9	86357320	1622480355	0	0.024059	0	0
Del	9	86357321	1622480356	0.160272	0	0	0
Del	9	86366936	1622489971	0.160272	0	0	0
Del	9	86366937	1622489972	0.160272	0.132324	0	0
Del	9	88053782	1624176817	0.160272	0.132324	0	0
Del	9	88053783	1624176818	0	0	0	0
Del	9	88063777	1624186812	0	0	0	0
Del	9	88063778	1624186813	0	0.024059	0	0
Del	9	106683946	1642806981	0	0.024059	0	0
Del	9	106683947	1642806982	0.160272	0	0	0
Del	9	106693917	1642816952	0.160272	0	0	0
Del	9	106693918	1642816953	0.160272	0.144353	0	0
Del	9	107267065	1643390100	0.160272	0.144353	0	0
Del	9	107267066	1643390101	0	0	0	0
Del	9	107277042	1643400077	0	0	0	0
Del	9	107277043	1643400078	0	0.024059	0	0
Del	9	134076841	1670199876	0	0.024059	0	0
Del	9	134076842	1670199877	0.158629	0	0	0
Del	9	134086635	1670209670	0.158629	0	0	0
Del	9	134086636	1670209671	0.158629	0.132324	0	0
Del	9	135916055	1672039090	0.158629	0.132324	0	0
Del	9	135916056	1672039091	0	0	0	0
Del	9	135925829	1672048864	0	0	0	0
Del	9	135925830	1672048865	0	0.024059	0	0
Del	9	137292214	1673415249	0	0.024059	0	0
Del	9	137292215	1673415250	0.822388	0	0	0
Del	9	137301212	1673424247	0.822388	0	0	0
Del	9	137301213	1673424248	0.822388	0.264648	0	0
Del	9	137440055	1673563090	0.822388	0.264648	0	0
Del	9	137440056	1673563091	0	0	0	0
Del	9	137449455	1673572490	0	0	0	0
Del	9	137449456	1673572491	0	0.024059	0	0
Del	9	138334217	1674457252	0	0.024059	0	0
Del	10	1	1674457253	0	0	0	0
Del	10	10650	1674467902	0	0	0	0
Del	10	10651	1674467903	0	0.024059	0	0
Del	10	69422568	1743879820	0	0.024059	0	0
Del	10	69422569	1743879821	0.09981	0	0	0
Del	10	69431488	1743888740	0.09981	0	0	0
Del	10	69431489	1743888741	0.09981	0.120294	0	0
Del	10	70038780	1744496032	0.09981	0.120294	0	0
Del	10	70038781	1744496033	0	0	0	0
Del	10	70048719	1744505971	0	0	0	0
Del	10	70048720	1744505972	0	0.024059	0	0
Del	10	79674228	1754131480	0	0.024059	0	0
Del	10	79674229	1754131481	0.174808	0	0	0
Del	10	79683919	1754141171	0.174808	0	0	0
Del	10	79683920	1754141172	0.174808	0.144353	0	0
Del	10	79752024	1754209276	0.174808	0.144353	0	0
Del	10	79752025	1754209277	0.175728	0	0	0
Del	10	79761781	1754219033	0.175728	0	0	0
Del	10	79761782	1754219034	0.175728	0.156383	0.630651	0.111111
Del	10	79927656	1754384908	0.175728	0.156383	0.630651	0.111111
Del	10	79927657	1754384909	0.987011	0	0	0
Del	10	79937413	1754394665	0.987011	0	0	0
Del	10	79937414	1754394666	0.987011	0.276677	0.630651	0.111111
Del	10	80150980	1754608232	0.987011	0.276677	0.630651	0.111111
Del	10	80150981	1754608233	0.175728	0	0	0
Del	10	80157834	1754615086	0.175728	0	0	0
Del	10	80157835	1754615087	0.175728	0.156383	0.630651	0.111111
Del	10	81856130	1756313382	0.175728	0.156383	0.630651	0.111111
Del	10	81856131	1756313383	0.1036	0	0	0
Del	10	81865966	1756323218	0.1036	0	0	0
Del	10	81865967	1756323219	0.1036	0.132324	0.630651	0.111111
Del	10	82214366	1756671618	0.1036	0.132324	0.630651	0.111111
Del	10	82214367	1756671619	0.175728	0	0	0
Del	10	82224323	1756681575	0.175728	0	0	0
Del	10	82224324	1756681576	0.175728	0.156383	0.630651	0.111111
Del	10	82234282	1756691534	0.175728	0.156383	0.630651	0.111111
Del	10	82234283	1756691535	0.106219	0	0	0
Del	10	82244239	1756701491	0.106219	0	0	0
Del	10	82244240	1756701492	0.106219	0.132324	0.630651	0.111111
Del	10	82991066	1757448318	0.106219	0.132324	0.630651	0.111111
Del	10	82991067	1757448319	0.89791	0	0	0
Del	10	83001023	1757458275	0.89791	0	0	0
Del	10	83001024	1757458276	0.89791	0.264648	0.630651	0.111111
Del	10	85587420	1760044672	0.89791	0.264648	0.630651	0.111111
Del	10	85587421	1760044673	0.977746	0	0	0
Del	10	85597364	1760054616	0.977746	0	0	0
Del	10	85597365	1760054617	0.977746	0.276677	0.613095	0.222222
Del	10	86246943	1760704195	0.977746	0.276677	0.613095	0.222222
Del	10	86246944	1760704196	1.1242	0	0	0
Del	10	86256939	1760714191	1.1242	0	0	0
Del	10	86256940	1760714192	1.1242	0.360883	0.573631	0.333333
Del	10	86266938	1760724190	1.1242	0.360883	0.573631	0.333333
Del	10	86266939	1760724191	0.977746	0	0	0
Del	10	86276934	1760734186	0.977746	0	0	0
Del	10	86276935	1760734187	0.977746	0.276677	0.573631	0.333333
Del	10	86366913	1760824165	0.977746	0.276677	0.573631	0.333333
Del	10	86366914	1760824166	1.1242	0.336824	0.680686	0.333333
Del	10	86522359	1760979611	1.1242	0.336824	0.680686	0.333333
Del	10	86522360	1760979612	1.1242	0	0	0
Del	10	86532073	1760989325	1.1242	0	0	0
Del	10	86532074	1760989326	1.1242	0.360883	0.680686	0.333333
Del	10	86666532	1761123784	1.1242	0.360883	0.680686	0.333333
Del	10	86666533	1761123785	1.1242	0	0	0
Del	10	86674689	1761131941	1.1242	0	0	0
Del	10	86674690	1761131942	1.1242	0.348854	0.680686	0.333333
Del	10	86708989	1761166241	1.1242	0.348854	0.680686	0.333333
Del	10	86708990	1761166242	1.1242	0	0	0
Del	10	86718812	1761176064	1.1242	0	0	0
Del	10	86718813	1761176065	1.1242	0.336824	0.680686	0.333333
Del	10	86738459	1761195711	1.1242	0.336824	0.680686	0.333333
Del	10	86738460	1761195712	1.11954	0	0	0
Del	10	86748281	1761205533	1.11954	0	0	0
Del	10	86748282	1761205534	1.11954	0.324795	0.680686	0.333333
Del	10	86925101	1761382353	1.11954	0.324795	0.680686	0.333333
Del	10	86925102	1761382354	1.1242	0	0	0
Del	10	86934923	1761392175	1.1242	0	0	0
Del	10	86934924	1761392176	1.1242	0.360883	0.680686	0.333333
Del	10	86974217	1761431469	1.1242	0.360883	0.680686	0.333333
Del	10	86974218	1761431470	1.1242	0	0	0
Del	10	86984039	1761441291	1.1242	0	0	0
Del	10	86984040	1761441292	1.1242	0.348854	0.680686	0.333333
Del	10	87003687	1761460939	1.1242	0.348854	0.680686	0.333333
Del	10	87003688	1761460940	1.1242	0	0	0
Del	10	87013509	1761470761	1.1242	0	0	0
Del	10	87013510	1761470762	1.1242	0.360883	0.680686	0.333333
Del	10	87033157	1761490409	1.1242	0.360883	0.680686	0.333333
Del	10	87033158	1761490410	1.1242	0	0	0
Del	10	87042979	1761500231	1.1242	0	0	0
Del	10	87042980	1761500232	1.1242	0.348854	0.680686	0.333333
Del	10	87101919	1761559171	1.1242	0.348854	0.680686	0.333333
Del	10	87101920	1761559172	1.1242	0	0	0
Del	10	87111742	1761568994	1.1242	0	0	0
Del	10	87111743	1761568995	1.1242	0.324795	0.680686	0.333333
Del	10	87200455	1761657707	1.1242	0.324795	0.680686	0.333333
Del	10	87200456	1761657708	1.1242	0	0	0
Del	10	87210377	1761667629	1.1242	0	0	0
Del	10	87210378	1761667630	1.1242	0.360883	0.680686	0.333333
Del	10	87240150	1761697402	1.1242	0.360883	0.680686	0.333333
Del	10	87240151	1761697403	1.1242	0	0	0
Del	10	87250073	1761707325	1.1242	0	0	0
Del	10	87250074	1761707326	1.1242	0.324795	0.680686	0.333333
Del	10	87329465	1761786717	1.1242	0.324795	0.680686	0.333333
Del	10	87329466	1761786718	1.1242	0	0	0
Del	10	87339388	1761796640	1.1242	0	0	0
Del	10	87339389	1761796641	1.1242	0.360883	0.680686	0.333333
Del	10	87508094	1761965346	1.1242	0.360883	0.680686	0.333333
Del	10	87508095	1761965347	1.1242	0.348854	0.725985	0.333333
Del	10	87646185	1762103437	1.1242	0.348854	0.725985	0.333333
Del	10	87646186	1762103438	1.1242	0	0	0
Del	10	87656048	1762113300	1.1242	0	0	0
Del	10	87656049	1762113301	1.1242	0.336824	0.725985	0.333333
Del	10	87734957	1762192209	1.1242	0.336824	0.725985	0.333333
Del	10	87734958	1762192210	1.1242	0	0	0
Del	10	87744820	1762202072	1.1242	0	0	0
Del	10	87744821	1762202073	1.1242	0.348854	0.725985	0.333333
Del	10	87843457	1762300709	1.1242	0.348854	0.725985	0.333333
Del	10	87843458	1762300710	1.1242	0	0	0
Del	10	87853319	1762310571	1.1242	0	0	0
Del	10	87853320	1762310572	1.1242	0.360883	0.725985	0.333333
Del	10	87873047	1762330299	1.1242	0.360883	0.725985	0.333333
Del	10	87873048	1762330300	1.1242	0	0	0
Del	10	87882910	1762340162	1.1242	0	0	0
Del	10	87882911	1762340163	1.1242	0.324795	0.725985	0.333333
Del	10	88575182	1763032434	1.1242	0.324795	0.725985	0.333333
Del	10	88575183	1763032435	1.1242	0	0	0
Del	10	88585179	1763042431	1.1242	0	0	0
Del	10	88585180	1763042432	1.1242	0.360883	0.661247	0.333333
Del	10	88705154	1763162406	1.1242	0.360883	0.661247	0.333333
Del	10	88705155	1763162407	1.1242	0	0	0
Del	10	88715151	1763172403	1.1242	0	0	0
Del	10	88715152	1763172404	1.1242	0.348854	0.661247	0.333333
Del	10	88745145	1763202397	1.1242	0.348854	0.661247	0.333333
Del	10	88745146	1763202398	1.1242	0	0	0
Del	10	88755142	1763212394	1.1242	0	0	0
Del	10	88755143	1763212395	1.1242	0.360883	0.661247	0.333333
Del	10	88825128	1763282380	1.1242	0.360883	0.661247	0.333333
Del	10	88825129	1763282381	1.1242	0	0	0
Del	10	88835125	1763292377	1.1242	0	0	0
Del	10	88835126	1763292378	1.1242	0.348854	0.661247	0.333333
Del	10	88915108	1763372360	1.1242	0.348854	0.661247	0.333333
Del	10	88915109	1763372361	1.1242	0	0	0
Del	10	88925105	1763382357	1.1242	0	0	0
Del	10	88925106	1763382358	1.1242	0.360883	0.661247	0.333333
Del	10	88955100	1763412352	1.1242	0.360883	0.661247	0.333333
Del	10	88955101	1763412353	1.1242	0	0	0
Del	10	88965097	1763422349	1.1242	0	0	0
Del	10	88965098	1763422350	1.1242	0.348854	0.661247	0.333333
Del	10	88975095	1763432347	1.1242	0.348854	0.661247	0.333333
Del	10	88975096	1763432348	1.1242	0	0	0
Del	10	88985092	1763442344	1.1242	0	0	0
Del	10	88985093	1763442345	1.1242	0.360883	0.661247	0.333333
Del	10	88995091	1763452343	1.1242	0.360883	0.661247	0.333333
Del	10	88995092	1763452344	1.1242	0	0	0
Del	10	89005088	1763462340	1.1242	0	0	0
Del	10	89005089	1763462341	1.1242	0.348854	0.661247	0.333333
Del	10	89025084	1763482336	1.1242	0.348854	0.661247	0.333333
Del	10	89025085	1763482337	1.1242	0	0	0
Del	10	89035081	1763492333	1.1242	0	0	0
Del	10	89035082	1763492334	1.1242	0.360883	0.661247	0.333333
Del	10	89215043	1763672295	1.1242	0.360883	0.661247	0.333333
Del	10	89215044	1763672296	1.1242	0	0	0
Del	10	89225040	1763682292	1.1242	0	0	0
Del	10	89225041	1763682293	1.1242	0.348854	0.661247	0.333333
Del	10	89255035	1763712287	1.1242	0.348854	0.661247	0.333333
Del	10	89255036	1763712288	1.1242	0	0	0
Del	10	89265031	1763722283	1.1242	0	0	0
Del	10	89265032	1763722284	1.1242	0.360883	0.661247	0.333333
Del	10	89424998	1763882250	1.1242	0.360883	0.661247	0.333333
Del	10	89424999	1763882251	1.1242	0	0	0
Del	10	89434995	1763892247	1.1242	0	0	0
Del	10	89434996	1763892248	1.1242	0.324795	0.661247	0.333333
Del	10	89444993	1763902245	1.1242	0.324795	0.661247	0.333333
Del	10	89444994	1763902246	1.1242	0	0	0
Del	10	89454990	1763912242	1.1242	0	0	0
Del	10	89454991	1763912243	1.1242	0.360883	0.661247	0.333333
Del	10	89474987	1763932239	1.1242	0.360883	0.661247	0.333333
Del	10	89474988	1763932240	1.1242	0	0	0
Del	10	89484984	1763942236	1.1242	0	0	0
Del	10	89484985	1763942237	1.1242	0.324795	0.661247	0.333333
Del	10	89544972	1764002224	1.1242	0.324795	0.661247	0.333333
Del	10	89544973	1764002225	1.1242	0	0	0
Del	10	89554969	1764012221	1.1242	0	0	0
Del	10	89554970	1764012222	1.1242	0.348854	0.661247	0.333333
Del	10	89574965	1764032217	1.1242	0.348854	0.661247	0.333333
Del	10	89574966	1764032218	1.1242	0	0	0
Del	10	89584962	1764042214	1.1242	0	0	0
Del	10	89584963	1764042215	1.1242	0.360883	0.661247	0.333333
Del	10	89594961	1764052213	1.1242	0.360883	0.661247	0.333333
Del	10	89594962	1764052214	1.1242	0	0	0
Del	10	89604958	1764062210	1.1242	0	0	0
Del	10	89604959	1764062211	1.1242	0.348854	0.661247	0.333333
Del	10	89644950	1764102202	1.1242	0.348854	0.661247	0.333333
Del	10	89644951	1764102203	1.1242	0.336824	0.736452	0.333333
Del	10	89654465	1764111717	1.1242	0.336824	0.736452	0.333333
Del	10	89654466	1764111718	1.1242	0	0	0
Del	10	89663977	1764121229	1.1242	0	0	0
Del	10	89663978	1764121230	1.1242	0.360883	0.736452	0.333333
Del	10	89702033	1764159285	1.1242	0.360883	0.736452	0.333333
Del	10	89702034	1764159286	1.1242	0	0	0
Del	10	89711545	1764168797	1.1242	0	0	0
Del	10	89711546	1764168798	1.1242	0.336824	0.736452	0.333333
Del	10	89778613	1764235865	1.1242	0.336824	0.736452	0.333333
Del	10	89778614	1764235866	1.1242	0	0	0
Del	10	89788595	1764245847	1.1242	0	0	0
Del	10	89788596	1764245848	1.1242	0.360883	0.659239	0.333333
Del	10	89898416	1764355668	1.1242	0.360883	0.659239	0.333333
Del	10	89898417	1764355669	1.1242	0	0	0
Del	10	89908398	1764365650	1.1242	0	0	0
Del	10	89908399	1764365651	1.1242	0.348854	0.659239	0.333333
Del	10	90387611	1764844863	1.1242	0.348854	0.659239	0.333333
Del	10	90387612	1764844864	1.12354	0	0	0
Del	10	90397594	1764854846	1.12354	0	0	0
Del	10	90397595	1764854847	1.12354	0.324795	0.659239	0.333333
Del	10	90856840	1765314092	1.12354	0.324795	0.659239	0.333333
Del	10	90856841	1765314093	1.1242	0	0	0
Del	10	90866822	1765324074	1.1242	0	0	0
Del	10	90866823	1765324075	1.1242	0.348854	0.659239	0.333333
Del	10	90896774	1765354026	1.1242	0.348854	0.659239	0.333333
Del	10	90896775	1765354027	1.1242	0	0	0
Del	10	90906757	1765364009	1.1242	0	0	0
Del	10	90906758	1765364010	1.1242	0.360883	0.659239	0.333333
Del	10	90936708	1765393960	1.1242	0.360883	0.659239	0.333333
Del	10	90936709	1765393961	1.1242	0	0	0
Del	10	90946691	1765403943	1.1242	0	0	0
Del	10	90946692	1765403944	1.1242	0.348854	0.659239	0.333333
Del	10	90996610	1765453862	1.1242	0.348854	0.659239	0.333333
Del	10	90996611	1765453863	1.1242	0	0	0
Del	10	91006592	1765463844	1.1242	0	0	0
Del	10	91006593	1765463845	1.1242	0.360883	0.659239	0.333333
Del	10	91156347	1765613599	1.1242	0.360883	0.659239	0.333333
Del	10	91156348	1765613600	1.1242	0	0	0
Del	10	91166330	1765623582	1.1242	0	0	0
Del	10	91166331	1765623583	1.1242	0.348854	0.659239	0.333333
Del	10	91206265	1765663517	1.1242	0.348854	0.659239	0.333333
Del	10	91206266	1765663518	1.1242	0	0	0
Del	10	91216248	1765673500	1.1242	0	0	0
Del	10	91216249	1765673501	1.1242	0.360883	0.659239	0.333333
Del	10	91236216	1765693468	1.1242	0.360883	0.659239	0.333333
Del	10	91236217	1765693469	1.1242	0	0	0
Del	10	91246198	1765703450	1.1242	0	0	0
Del	10	91246199	1765703451	1.1242	0.348854	0.659239	0.333333
Del	10	91296117	1765753369	1.1242	0.348854	0.659239	0.333333
Del	10	91296118	1765753370	1.09482	0	0	0
Del	10	91306100	1765763352	1.09482	0	0	0
Del	10	91306101	1765763353	1.09482	0.324795	0.659239	0.333333
Del	10	91395953	1765853205	1.09482	0.324795	0.659239	0.333333
Del	10	91395954	1765853206	1.1242	0	0	0
Del	10	91405936	1765863188	1.1242	0	0	0
Del	10	91405937	1765863189	1.1242	0.348854	0.659239	0.333333
Del	10	91464855	1765922107	1.1242	0.348854	0.659239	0.333333
Del	10	91464856	1765922108	1.1242	0	0	0
Del	10	91474592	1765931844	1.1242	0	0	0
Del	10	91474593	1765931845	1.1242	0.324795	0.722595	0.333333
Del	10	91610920	1766068172	1.1242	0.324795	0.722595	0.333333
Del	10	91610921	1766068173	1.1242	0	0	0
Del	10	91620656	1766077908	1.1242	0	0	0
Del	10	91620657	1766077909	1.1242	0.360883	0.722595	0.333333
Del	10	91799344	1766256596	1.1242	0.360883	0.722595	0.333333
Del	10	91799345	1766256597	1.1242	0	0	0
Del	10	91809097	1766266349	1.1242	0	0	0
Del	10	91809098	1766266350	1.1242	0.348854	0.722595	0.333333
Del	10	91867623	1766324875	1.1242	0.348854	0.722595	0.333333
Del	10	91867624	1766324876	1.1242	0	0	0
Del	10	91877376	1766334628	1.1242	0	0	0
Del	10	91877377	1766334629	1.1242	0.360883	0.722595	0.333333
Del	10	91916394	1766373646	1.1242	0.360883	0.722595	0.333333
Del	10	91916395	1766373647	1.12033	0	0	0
Del	10	91926147	1766383399	1.12033	0	0	0
Del	10	91926148	1766383400	1.12033	0.324795	0.722595	0.333333
Del	10	92275054	1766732306	1.12033	0.324795	0.722595	0.333333
Del	10	92275055	1766732307	1.1242	0	0	0
Del	10	92284908	1766742160	1.1242	0	0	0
Del	10	92284909	1766742161	1.1242	0.348854	0.693771	0.444444
Del	10	92363749	1766821001	1.1242	0.348854	0.693771	0.444444
Del	10	92363750	1766821002	1.1242	0	0	0
Del	10	92373603	1766830855	1.1242	0	0	0
Del	10	92373604	1766830856	1.1242	0.360883	0.693771	0.444444
Del	10	92432734	1766889986	1.1242	0.360883	0.693771	0.444444
Del	10	92432735	1766889987	1.1242	0	0	0
Del	10	92442588	1766899840	1.1242	0	0	0
Del	10	92442589	1766899841	1.1242	0.348854	0.693771	0.444444
Del	10	92501718	1766958970	1.1242	0.348854	0.693771	0.444444
Del	10	92501719	1766958971	1.1242	0	0	0
Del	10	92511572	1766968824	1.1242	0	0	0
Del	10	92511573	1766968825	1.1242	0.324795	0.693771	0.444444
Del	10	92580558	1767037810	1.1242	0.324795	0.693771	0.444444
Del	10	92580559	1767037811	1.1242	0	0	0
Del	10	92590412	1767047664	1.1242	0	0	0
Del	10	92590413	1767047665	1.1242	0.348854	0.693771	0.444444
Del	10	92659181	1767116433	1.1242	0.348854	0.693771	0.444444
Del	10	92659182	1767116434	1.1242	0	0	0
Del	10	92668926	1767126178	1.1242	0	0	0
Del	10	92668927	1767126179	1.1242	0.360883	0.788021	0.333333
Del	10	92815116	1767272368	1.1242	0.360883	0.788021	0.333333
Del	10	92815117	1767272369	1.11136	0	0	0
Del	10	92824861	1767282113	1.11136	0	0	0
Del	10	92824862	1767282114	1.11136	0.324795	0.788021	0.333333
Del	10	93043885	1767501137	1.11136	0.324795	0.788021	0.333333
Del	10	93043886	1767501138	1.1242	0	0	0
Del	10	93053872	1767511124	1.1242	0	0	0
Del	10	93053873	1767511125	1.1242	0.360883	0.71534	0.333333
Del	10	93293604	1767750856	1.1242	0.360883	0.71534	0.333333
Del	10	93293605	1767750857	1.11954	0	0	0
Del	10	93303592	1767760844	1.11954	0	0	0
Del	10	93303593	1767760845	1.11954	0.324795	0.71534	0.333333
Del	10	93483391	1767940643	1.11954	0.324795	0.71534	0.333333
Del	10	93483392	1767940644	1.1242	0	0	0
Del	10	93493379	1767950631	1.1242	0	0	0
Del	10	93493380	1767950632	1.1242	0.348854	0.71534	0.333333
Del	10	93533335	1767990587	1.1242	0.348854	0.71534	0.333333
Del	10	93533336	1767990588	1.1242	0	0	0
Del	10	93543322	1768000574	1.1242	0	0	0
Del	10	93543323	1768000575	1.1242	0.360883	0.71534	0.333333
Del	10	93603256	1768060508	1.1242	0.360883	0.71534	0.333333
Del	10	93603257	1768060509	1.1242	0	0	0
Del	10	93613244	1768070496	1.1242	0	0	0
Del	10	93613245	1768070497	1.1242	0.348854	0.71534	0.333333
Del	10	93803032	1768260284	1.1242	0.348854	0.71534	0.333333
Del	10	93803033	1768260285	1.1242	0	0	0
Del	10	93813020	1768270272	1.1242	0	0	0
Del	10	93813021	1768270273	1.1242	0.360883	0.71534	0.333333
Del	10	93982830	1768440082	1.1242	0.360883	0.71534	0.333333
Del	10	93982831	1768440083	1.09209	0	0	0
Del	10	93992818	1768450070	1.09209	0	0	0
Del	10	93992819	1768450071	1.09209	0.324795	0.71534	0.333333
Del	10	94062740	1768519992	1.09209	0.324795	0.71534	0.333333
Del	10	94062741	1768519993	1.1242	0	0	0
Del	10	94072728	1768529980	1.1242	0	0	0
Del	10	94072729	1768529981	1.1242	0.348854	0.71534	0.333333
Del	10	94082718	1768539970	1.1242	0.348854	0.71534	0.333333
Del	10	94082719	1768539971	1.1242	0	0	0
Del	10	94092705	1768549957	1.1242	0	0	0
Del	10	94092706	1768549958	1.1242	0.360883	0.71534	0.333333
[truncated: 1,638 more rows]

## Sheet: Fig. 3b
Type	Chromosome	Position	Position_offset	qvalue(-log10)	G-score	average_amplitude	frequency
Amp	1	1	1	0	0	0	0
Amp	1	10750	10750	0	0	0	0
Amp	1	10751	10751	0	0.159146	0.506329	0.125
Amp	1	1373690	1373690	0	0.159146	0.506329	0.125
Amp	1	1373691	1373691	0.060675	0.323585	0.51475	0.25
Amp	1	1482028	1482028	0.060675	0.323585	0.51475	0.25
Amp	1	1482029	1482029	0	0.164439	0.523171	0.125
Amp	1	1638385	1638385	0	0.164439	0.523171	0.125
Amp	1	1638386	1638386	0.335334	0.51298	0.915266	0.25
Amp	1	1917771	1917771	0.335334	0.51298	0.915266	0.25
Amp	1	1917772	1917772	0.087839	0.348541	1.30736	0.125
Amp	1	1919065	1919065	0.087839	0.348541	1.30736	0.125
Amp	1	1919066	1919066	0	0	0	0
Amp	1	2630043	2630043	0	0	0	0
Amp	1	2630044	2630044	1.05714	1.08466	3.65685	0.125
Amp	1	2783498	2783498	1.05714	1.08466	3.65685	0.125
Amp	1	2783499	2783499	0	0	0	0
Amp	1	6519317	6519317	0	0	0	0
Amp	1	6519318	6519318	0.469123	0.643027	2.07572	0.125
Amp	1	6544951	6544951	0.469123	0.643027	2.07572	0.125
Amp	1	6544952	6544952	0.750352	0.833579	1.47439	0.25
Amp	1	6636020	6636020	0.750352	0.833579	1.47439	0.25
Amp	1	6636021	6636021	0	0.190553	0.87306	0.125
Amp	1	6639792	6639792	0	0.190553	0.87306	0.125
Amp	1	6639793	6639793	0	0	0	0
Amp	1	8365702	8365702	0	0	0	0
Amp	1	8365703	8365703	0	0.19036	0.673788	0.125
Amp	1	8366482	8366482	0	0.19036	0.673788	0.125
Amp	1	8366483	8366483	0.442426	0.617576	1.1499	0.25
Amp	1	8466534	8466534	0.442426	0.617576	1.1499	0.25
Amp	1	8466535	8466535	0.797196	0.930738	1.10868	0.375
Amp	1	9104308	9104308	0.797196	0.930738	1.10868	0.375
Amp	1	9104309	9104309	0.442426	0.617576	1.1499	0.25
Amp	1	9129536	9129536	0.442426	0.617576	1.1499	0.25
Amp	1	9129537	9129537	0	0.19036	0.673788	0.125
Amp	1	9368070	9368070	0	0.19036	0.673788	0.125
Amp	1	9368071	9368071	0.427779	0.606829	0.845063	0.375
Amp	1	9871855	9871855	0.427779	0.606829	0.845063	0.375
Amp	1	9871856	9871856	0.157961	0.416469	0.9307	0.25
Amp	1	10072723	10072723	0.157961	0.416469	0.9307	0.25
Amp	1	10072724	10072724	0	0.249989	1.06216	0.125
Amp	1	10095367	10095367	0	0.249989	1.06216	0.125
Amp	1	10095368	10095368	0	0	0	0
Amp	1	13613546	13613546	0	0	0	0
Amp	1	13613547	13613547	0	0.150328	0.478275	0.125
Amp	1	13616468	13616468	0	0.150328	0.478275	0.125
Amp	1	13616469	13616469	0.442426	0.626452	0.996543	0.25
Amp	1	13787080	13787080	0.442426	0.626452	0.996543	0.25
Amp	1	13787081	13787081	0	0.150328	0.478275	0.125
Amp	1	13816316	13816316	0	0.150328	0.478275	0.125
Amp	1	13816317	13816317	0	0	0	0
Amp	1	15528996	15528996	0	0	0	0
Amp	1	15528997	15528997	0.044629	0.304093	1.05756	0.125
Amp	1	15656465	15656465	0.044629	0.304093	1.05756	0.125
Amp	1	15656466	15656466	0	0	0	0
Amp	1	16198476	16198476	0	0	0	0
Amp	1	16198477	16198477	0	0.151604	0.482336	0.125
Amp	1	16459504	16459504	0	0.151604	0.482336	0.125
Amp	1	16459505	16459505	0.060675	0.327312	0.520679	0.25
Amp	1	16921888	16921888	0.060675	0.327312	0.520679	0.25
Amp	1	16921889	16921889	0	0.175708	0.559022	0.125
Amp	1	16950803	16950803	0	0.175708	0.559022	0.125
Amp	1	16950804	16950804	0	0	0	0
Amp	1	20728561	20728561	0	0	0	0
Amp	1	20728562	20728562	0	0.176334	0.561014	0.125
Amp	1	21219844	21219844	0	0.176334	0.561014	0.125
Amp	1	21219845	21219845	0	0	0	0
Amp	1	21703405	21703405	0	0	0	0
Amp	1	21703406	21703406	0	0.125938	0.400678	0.125
Amp	1	21812334	21812334	0	0.125938	0.400678	0.125
Amp	1	21812335	21812335	0	0	0	0
Amp	1	23518913	23518913	0	0	0	0
Amp	1	23518914	23518914	0.060855	0.337211	0.863726	0.25
Amp	1	23980783	23980783	0.060855	0.337211	0.863726	0.25
Amp	1	23980784	23980784	0	0	0.654599	0.125
Amp	1	24532972	24532972	0	0	0.654599	0.125
Amp	1	24532973	24532973	0.020774	0.29555	0.797453	0.25
Amp	1	25498153	25498153	0.020774	0.29555	0.797453	0.25
Amp	1	25498154	25498154	0	0	0.654599	0.125
Amp	1	30715046	30715046	0	0	0.654599	0.125
Amp	1	30715047	30715047	0	0.136986	0.702634	0.125
Amp	1	30715798	30715798	0	0.136986	0.702634	0.125
Amp	1	30715799	30715799	0.166843	0.435248	0.825784	0.25
Amp	1	30716692	30716692	0.166843	0.435248	0.825784	0.25
Amp	1	30716693	30716693	0.469123	0.637131	0.764623	0.375
Amp	1	31060085	31060085	0.469123	0.637131	0.764623	0.375
Amp	1	31060086	31060086	0.166843	0.435248	0.825784	0.25
Amp	1	31181739	31181739	0.166843	0.435248	0.825784	0.25
Amp	1	31181740	31181740	0	0.136986	0.702634	0.125
Amp	1	31337064	31337064	0	0.136986	0.702634	0.125
Amp	1	31337065	31337065	0	0	0	0
Amp	1	31757771	31757771	0	0	0	0
Amp	1	31757772	31757772	0	0.127342	0.422073	0.125
Amp	1	32221003	32221003	0	0.127342	0.422073	0.125
Amp	1	32221004	32221004	0.060675	0.328746	0.654455	0.375
Amp	1	32362542	32362542	0.060675	0.328746	0.654455	0.375
Amp	1	32362543	32362543	0	0.201405	0.770646	0.25
Amp	1	32363484	32363484	0	0.201405	0.770646	0.25
Amp	1	32363485	32363485	0	0	0.53071	0.125
Amp	1	42683125	42683125	0	0	0.53071	0.125
Amp	1	42683126	42683126	0	0.140817	0.448017	0.125
Amp	1	43181424	43181424	0	0.140817	0.448017	0.125
Amp	1	43181425	43181425	0	0	0	0
Amp	1	44650579	44650579	0	0	0	0
Amp	1	44650580	44650580	0.060675	0.325821	1.40345	0.125
Amp	1	44674201	44674201	0.060675	0.325821	1.40345	0.125
Amp	1	44674202	44674202	0.498025	0.679371	1.34596	0.25
Amp	1	44803485	44803485	0.498025	0.679371	1.34596	0.25
Amp	1	44803486	44803486	0.087839	0.35355	1.28846	0.125
Amp	1	44822304	44822304	0.087839	0.35355	1.28846	0.125
Amp	1	44822305	44822305	0	0	0	0
Amp	1	77926606	77926606	0	0	0	0
Amp	1	77926607	77926607	0.060855	0.335233	1.06656	0.125
Amp	1	78081368	78081368	0.060855	0.335233	1.06656	0.125
Amp	1	78081369	78081369	0	0	0	0
Amp	1	86580854	86580854	0	0	0	0
Amp	1	86580855	86580855	0	0.140793	0.44794	0.125
Amp	1	90020696	90020696	0	0.140793	0.44794	0.125
Amp	1	90020697	90020697	0	0	0	0
Amp	1	92297309	92297309	0	0	0	0
Amp	1	92297310	92297310	0	0.158373	0.588107	0.25
Amp	1	93529544	93529544	0	0.158373	0.588107	0.25
Amp	1	93529545	93529545	0	0	0	0
Amp	1	110340345	110340345	0	0	0	0
Amp	1	110340346	110340346	0.306954	0.496648	1.58011	0.125
Amp	1	110408445	110408445	0.306954	0.496648	1.58011	0.125
Amp	1	110408446	110408446	0	0	0	0
Amp	1	110605351	110605351	0	0	0	0
Amp	1	110605352	110605352	0.12214	0.36614	0.582446	0.25
Amp	1	111697340	111697340	0.12214	0.36614	0.582446	0.25
Amp	1	111697341	111697341	0	0.149254	0.474857	0.125
Amp	1	111766547	111766547	0	0.149254	0.474857	0.125
Amp	1	111766548	111766548	0	0	0	0
Amp	1	113738603	113738603	0	0	0	0
Amp	1	113738604	113738604	0	0.142583	0.453635	0.125
Amp	1	113979412	113979412	0	0.142583	0.453635	0.125
Amp	1	113979413	113979413	0	0	0	0
Amp	1	119982953	119982953	0	0	0	0
Amp	1	119982954	119982954	0.12214	0	0	0
Amp	1	150230472	150230472	0.12214	0	0	0
Amp	1	150230473	150230473	0.12214	0.368893	1.44046	0.125
Amp	1	151518409	151518409	0.12214	0.368893	1.44046	0.125
Amp	1	151518410	151518410	0	0.133187	0.690548	0.125
Amp	1	152085312	152085312	0	0.133187	0.690548	0.125
Amp	1	152085313	152085313	0	0	0	0
Amp	1	153535109	153535109	0	0	0	0
Amp	1	153535110	153535110	0	0.132811	1.07526	0.125
Amp	1	153618784	153618784	0	0.132811	1.07526	0.125
Amp	1	153618785	153618785	0.442426	0.62649	1.32296	0.25
Amp	1	153679468	153679468	0.442426	0.62649	1.32296	0.25
Amp	1	153679469	153679469	0	0	0.652717	0.125
Amp	1	153770549	153770549	0	0	0.652717	0.125
Amp	1	153770550	153770550	0.087839	0.350355	1.90145	0.125
Amp	1	153811917	153811917	0.087839	0.350355	1.90145	0.125
Amp	1	153811918	153811918	0.306954	0.492072	1.17617	0.25
Amp	1	154002093	154002093	0.306954	0.492072	1.17617	0.25
Amp	1	154002094	154002094	0	0	0	0
Amp	1	154023011	154023011	0	0	0	0
Amp	1	154023012	154023012	0	0.141717	0.618831	0.25
Amp	1	154274840	154274840	0	0.141717	0.618831	0.25
Amp	1	154274841	154274841	0	0	0.786782	0.125
Amp	1	154588031	154588031	0	0	0.786782	0.125
Amp	1	154588032	154588032	0	0.150093	0.632156	0.25
Amp	1	154822696	154822696	0	0.150093	0.632156	0.25
Amp	1	154822697	154822697	0.191139	0.448844	1.1074	0.25
Amp	1	154929285	154929285	0.191139	0.448844	1.1074	0.25
Amp	1	154929286	154929286	0.490914	0	0	0
Amp	1	154944909	154944909	0.490914	0	0	0
Amp	1	154944910	154944910	0.490914	0.653507	0.955315	0.375
Amp	1	156526382	156526382	0.490914	0.653507	0.955315	0.375
Amp	1	156526383	156526383	0.087839	0.354756	0.627351	0.375
Amp	1	156623373	156623373	0.087839	0.354756	0.627351	0.375
Amp	1	156623374	156623374	0	0.150093	0.615455	0.25
Amp	1	156624385	156624385	0	0.150093	0.615455	0.25
Amp	1	156624386	156624386	0	0	0.753381	0.125
Amp	1	156705250	156705250	0	0	0.753381	0.125
Amp	1	156705251	156705251	0	0.153884	0.621484	0.25
Amp	1	156791584	156791584	0	0.153884	0.621484	0.25
Amp	1	156791585	156791585	0	0	0.753381	0.125
Amp	1	157098596	157098596	0	0	0.753381	0.125
Amp	1	157098597	157098597	0	0.214384	0.682074	0.125
Amp	1	157515491	157515491	0	0.214384	0.682074	0.125
Amp	1	157515492	157515492	1.23219	1.1551	1.18425	0.5
Amp	1	157518581	157518581	1.23219	1.1551	1.18425	0.5
Amp	1	157518582	157518582	1.7126	1.41746	1.11435	0.625
Amp	1	157696990	157696990	1.7126	1.41746	1.11435	0.625
Amp	1	157696991	157696991	2.12976	1.67981	1.28128	0.625
Amp	1	157839237	157839237	2.12976	1.67981	1.28128	0.625
Amp	1	157839238	157839238	1.79573	1.48102	1.40074	0.5
Amp	1	157842247	157842247	1.79573	1.48102	1.40074	0.5
Amp	1	157842248	157842248	0	0	0	0
Amp	1	158095628	158095628	0	0	0	0
Amp	1	158095629	158095629	0	0.244202	1.04375	0.125
Amp	1	158329724	158329724	0	0.244202	1.04375	0.125
Amp	1	158329725	158329725	0	0	0	0
Amp	1	158847618	158847618	0	0	0	0
Amp	1	158847619	158847619	0	0.165295	0.525892	0.125
Amp	1	158976553	158976553	0	0.165295	0.525892	0.125
Amp	1	158976554	158976554	0.789697	0.896477	1.5595	0.25
Amp	1	159074007	159074007	0.789697	0.896477	1.5595	0.25
Amp	1	159074008	159074008	0	0	0	0
Amp	1	160181588	160181588	0	0	0	0
Amp	1	160181589	160181589	0	0.204916	1.25841	0.125
Amp	1	160283423	160283423	0	0.204916	1.25841	0.125
Amp	1	160283424	160283424	0.12214	0.369186	0.89052	0.25
Amp	1	161678073	161678073	0.12214	0.369186	0.89052	0.25
Amp	1	161678074	161678074	0.427779	0.611749	0.974305	0.375
Amp	1	161751516	161751516	0.427779	0.611749	0.974305	0.375
Amp	1	161751517	161751517	0.12214	0.369186	0.89052	0.25
Amp	1	161756675	161756675	0.12214	0.369186	0.89052	0.25
Amp	1	161756676	161756676	0	0.204916	1.25841	0.125
Amp	1	161819522	161819522	0	0.204916	1.25841	0.125
Amp	1	161819523	161819523	0	0	0	0
Amp	1	165564332	165564332	0	0	0	0
Amp	1	165564333	165564333	0	0.207772	0.927843	0.125
Amp	1	166922483	166922483	0	0.207772	0.927843	0.125
Amp	1	166922484	166922484	0	0	0	0
Amp	1	167129116	167129116	0	0	0	0
Amp	1	167129117	167129117	1.23219	1.11924	1.03569	0.5
Amp	1	167772164	167772164	1.23219	1.11924	1.03569	0.5
Amp	1	167772165	167772165	0.306954	0.50156	0.710057	0.375
Amp	1	167773142	167773142	0.306954	0.50156	0.710057	0.375
Amp	1	167773143	167773143	0	0.212659	0.591682	0.25
Amp	1	167787709	167787709	0	0.212659	0.591682	0.25
Amp	1	167787710	167787710	0	0	0.506779	0.125
Amp	1	173659926	173659926	0	0	0.506779	0.125
Amp	1	173659927	173659927	0	0.155698	0.514897	0.25
Amp	1	173811021	173811021	0	0.155698	0.514897	0.25
Amp	1	173811022	173811022	0.131565	0.386814	0.88255	0.25
Amp	1	173853238	173853238	0.131565	0.386814	0.88255	0.25
Amp	1	173853239	173853239	0.374127	0.54675	0.773783	0.375
Amp	1	175023946	175023946	0.374127	0.54675	0.773783	0.375
Amp	1	175023947	175023947	0	0	0	0
Amp	1	175989259	175989259	0	0	0	0
Amp	1	175989260	175989260	0.087839	0.360781	1.41465	0.125
Amp	1	175989979	175989979	0.087839	0.360781	1.41465	0.125
Amp	1	175989980	175989980	0.469123	0.638643	0.766227	0.375
Amp	1	176207274	176207274	0.469123	0.638643	0.766227	0.375
Amp	1	176207275	176207275	0.306954	0.49399	0.91923	0.25
Amp	1	176381543	176381543	0.306954	0.49399	0.91923	0.25
Amp	1	176381544	176381544	0	0.13321	0.423813	0.125
Amp	1	176556213	176556213	0	0.13321	0.423813	0.125
Amp	1	176556214	176556214	0	0	0	0
Amp	1	178522942	178522942	0	0	0	0
Amp	1	178522943	178522943	0.654766	0.792646	2.78865	0.125
Amp	1	178901997	178901997	0.654766	0.792646	2.78865	0.125
Amp	1	178901998	178901998	0.087839	0.355482	1.39779	0.125
Amp	1	179093994	179093994	0.087839	0.355482	1.39779	0.125
Amp	1	179093995	179093995	0	0.152289	0.751322	0.125
Amp	1	181221347	181221347	0	0.152289	0.751322	0.125
Amp	1	181221348	181221348	0	0	0	0
Amp	1	182058519	182058519	0	0	0	0
Amp	1	182058520	182058520	0	0.1966	0.920319	0.125
Amp	1	182585783	182585783	0	0.1966	0.920319	0.125
Amp	1	182585784	182585784	0.060675	0.327638	0.668612	0.25
Amp	1	182902939	182902939	0.060675	0.327638	0.668612	0.25
Amp	1	182902940	182902940	0	0.1966	0.920319	0.125
Amp	1	183128484	183128484	0	0.1966	0.920319	0.125
Amp	1	183128485	183128485	0	0	0	0
Amp	1	192352722	192352722	0	0	0	0
Amp	1	192352723	192352723	0	0.14073	0.517561	0.25
Amp	1	192366633	192366633	0	0.14073	0.517561	0.25
Amp	1	192366634	192366634	0.374127	0.54228	1.15634	0.25
Amp	1	193081261	193081261	0.374127	0.54228	1.15634	0.25
Amp	1	193081262	193081262	0	0.14073	0.509715	0.25
Amp	1	196340358	196340358	0	0.14073	0.509715	0.25
Amp	1	196340359	196340359	0	0	0.560476	0.125
Amp	1	197056902	197056902	0	0	0.560476	0.125
Amp	1	197056903	197056903	0	0.157236	0.499256	0.375
Amp	1	197595830	197595830	0	0.157236	0.499256	0.375
Amp	1	197595831	197595831	0.020774	0.283051	0.502994	0.5
Amp	1	197658894	197658894	0.020774	0.283051	0.502994	0.5
Amp	1	197658895	197658895	0.376607	0.553012	0.67606	0.625
Amp	1	198319306	198319306	0.376607	0.553012	0.67606	0.625
Amp	1	198319307	198319307	0.56108	0.744676	0.798018	0.625
Amp	1	198523672	198523672	0.56108	0.744676	0.798018	0.625
Amp	1	198523673	198523673	0.972116	0	0	0
Amp	1	198541169	198541169	0.972116	0	0	0
Amp	1	198541170	198541170	0.972116	1.02669	0.879691	0.75
Amp	1	199233174	199233174	0.972116	1.02669	0.879691	0.75
Amp	1	199233175	199233175	0.442426	0.618861	0.86897	0.5
Amp	1	199550832	199550832	0.442426	0.618861	0.86897	0.5
Amp	1	199550833	199550833	0.166843	0.427197	0.809685	0.375
Amp	1	200409078	200409078	0.166843	0.427197	0.809685	0.375
Amp	1	200409079	200409079	7.3e-05	0.269961	0.964401	0.25
Amp	1	200848192	200848192	7.3e-05	0.269961	0.964401	0.25
Amp	1	200848193	200848193	0	0	0	0
Amp	1	201829961	201829961	0	0	0	0
Amp	1	201829962	201829962	0	0.144699	0.727174	0.125
Amp	1	203991422	203991422	0	0.144699	0.727174	0.125
Amp	1	203991423	203991423	0	0	0	0
Amp	1	204273522	204273522	0	0	0	0
Amp	1	204273523	204273523	0.020774	0.294257	1.203	0.125
Amp	1	204618011	204618011	0.020774	0.294257	1.203	0.125
Amp	1	204618012	204618012	0	0	0	0
Amp	1	205114678	205114678	0	0	0	0
Amp	1	205114679	205114679	0	0.155916	0.997654	0.125
Amp	1	205585924	205585924	0	0.155916	0.997654	0.125
Amp	1	205585925	205585925	0.335334	0.513191	2.13434	0.125
Amp	1	205830169	205830169	0.335334	0.513191	2.13434	0.125
Amp	1	205830170	205830170	0	0.155916	0.873793	0.125
Amp	1	206117469	206117469	0	0.155916	0.873793	0.125
Amp	1	206117470	206117470	0.060675	0.314793	0.689634	0.25
Amp	1	206731040	206731040	0.060675	0.314793	0.689634	0.25
Amp	1	206731041	206731041	0	0.158877	0.505475	0.125
Amp	1	206836551	206836551	0	0.158877	0.505475	0.125
Amp	1	206836552	206836552	0	0	0	0
Amp	1	211134466	211134466	0	0	0	0
Amp	1	211134467	211134467	0	0.202017	0.92613	0.125
Amp	1	213117202	213117202	0	0.202017	0.92613	0.125
Amp	1	213117203	213117203	0	0	0	0
Amp	1	217614011	217614011	0	0	0	0
Amp	1	217614012	217614012	0	0.175396	0.824838	0.125
Amp	1	222982951	222982951	0	0.175396	0.824838	0.125
Amp	1	222982952	222982952	0	0	0	0
Amp	1	223795705	223795705	0	0	0	0
Amp	1	223795706	223795706	0	0.195528	0.622082	0.125
Amp	1	223821110	223821110	0	0.195528	0.622082	0.125
Amp	1	223821111	223821111	0.392607	0.586645	1.06662	0.25
Amp	1	224432289	224432289	0.392607	0.586645	1.06662	0.25
Amp	1	224432290	224432290	0	0	0	0
Amp	1	224974702	224974702	0	0	0	0
Amp	1	224974703	224974703	0	0.175183	1.06927	0.125
Amp	1	225941669	225941669	0	0.175183	1.06927	0.125
Amp	1	225941670	225941670	0.619566	0.776081	1.8438	0.25
Amp	1	226286234	226286234	0.619566	0.776081	1.8438	0.25
Amp	1	226286235	226286235	0	0.175183	0.887908	0.25
Amp	1	226885428	226885428	0	0.175183	0.887908	0.25
Amp	1	226885429	226885429	0	0	0.511919	0.125
Amp	1	228457315	228457315	0	0	0.511919	0.125
Amp	1	228457316	228457316	0	0.192796	0.93552	0.125
Amp	1	229659806	229659806	0	0.192796	0.93552	0.125
Amp	1	229659807	229659807	0	0	0	0
Amp	1	234944385	234944385	0	0	0	0
Amp	1	234944386	234944386	0.191139	0.455609	1.77167	0.125
Amp	1	235401384	235401384	0.191139	0.455609	1.77167	0.125
Amp	1	235401385	235401385	0	0	0	0
Amp	1	241520213	241520213	0	0	0	0
Amp	1	241520214	241520214	0	0.12752	0.706437	0.125
Amp	1	244640590	244640590	0	0.12752	0.706437	0.125
Amp	1	244640591	244640591	0.087839	0.35166	0.709774	0.25
Amp	1	244705446	244705446	0.087839	0.35166	0.709774	0.25
Amp	1	244705447	244705447	0.972116	1.01826	1.77019	0.25
Amp	1	244836342	244836342	0.972116	1.01826	1.77019	0.25
Amp	1	244836343	244836343	2.11358	1.66524	1.86633	0.375
Amp	1	244970782	244970782	2.11358	1.66524	1.86633	0.375
Amp	1	244970783	244970783	0.972116	1.01826	1.77019	0.25
Amp	1	245017843	245017843	0.972116	1.01826	1.77019	0.25
Amp	1	245017844	245017844	0	0.22414	0.713111	0.125
Amp	1	245059262	245059262	0	0.22414	0.713111	0.125
Amp	1	245059263	245059263	0	0	0	0
Amp	1	245915424	245915424	0	0	0	0
Amp	1	245915425	245915425	0	0.196367	1.08722	0.125
Amp	1	247255898	247255898	0	0.196367	1.08722	0.125
Amp	1	247255899	247255899	0	0	0.462466	0.125
Amp	1	248945650	248945650	0	0	0.462466	0.125
Amp	2	1	248945651	0	0	0	0
Amp	2	10500	248956150	0	0	0	0
Amp	2	10501	248956151	0	0	0.713636	0.125
Amp	2	2886695	251832345	0	0	0.713636	0.125
Amp	2	2886696	251832346	0	0.17895	0.641793	0.25
Amp	2	3671013	252616663	0	0.17895	0.641793	0.25
Amp	2	3671014	252616664	0	0	0.713636	0.125
Amp	2	9407288	258352938	0	0	0.713636	0.125
Amp	2	9407289	258352939	0	0.220597	0.870217	0.25
Amp	2	9412176	258357826	0	0.220597	0.870217	0.25
Amp	2	9412177	258357827	0.166843	0.436072	1.21299	0.25
Amp	2	9587289	258532939	0.166843	0.436072	1.21299	0.25
Amp	2	9587290	258532940	0	0.215475	1.39918	0.125
Amp	2	10802749	259748399	0	0.215475	1.39918	0.125
Amp	2	10802750	259748400	0	0	0	0
Amp	2	10819154	259764804	0	0	0	0
Amp	2	10819155	259764805	0	0	0.606712	0.125
Amp	2	23684307	272629957	0	0	0.606712	0.125
Amp	2	23684308	272629958	0	0.177134	0.94989	0.125
Amp	2	26414226	275359876	0	0.177134	0.94989	0.125
Amp	2	26414227	275359877	0	0	0	0
Amp	2	27023985	275969635	0	0	0	0
Amp	2	27023986	275969636	0	0.202036	1.02912	0.125
Amp	2	27033957	275979607	0	0.202036	1.02912	0.125
Amp	2	27033958	275979608	0.131565	0.380826	0.799278	0.25
Amp	2	27433573	276379223	0.131565	0.380826	0.799278	0.25
Amp	2	27433574	276379224	0	0.202036	1.02912	0.125
Amp	2	27445634	276391284	0	0.202036	1.02912	0.125
Amp	2	27445635	276391285	0	0	0	0
Amp	2	27581146	276526796	0	0	0	0
Amp	2	27581147	276526797	0	0.126353	0.402609	0.125
Amp	2	27582152	276527802	0	0.126353	0.402609	0.125
Amp	2	27582153	276527803	0.087839	0.35205	0.753502	0.25
Amp	2	28129164	277074814	0.087839	0.35205	0.753502	0.25
Amp	2	28129165	277074815	0	0	0	0
Amp	2	28752709	277698359	0	0	0	0
Amp	2	28752710	277698360	0	0.164652	0.52446	0.125
Amp	2	28788548	277734198	0	0.164652	0.52446	0.125
Amp	2	28788549	277734199	0.376607	0.559474	1.08347	0.25
Amp	2	28947288	277892938	0.376607	0.559474	1.08347	0.25
Amp	2	28947289	277892939	0	0	0	0
Amp	2	31534277	280479927	0	0	0	0
Amp	2	31534278	280479928	0	0.136489	0.443548	0.125
Amp	2	31724674	280670324	0	0.136489	0.443548	0.125
Amp	2	31724675	280670325	0.517082	0.720581	0.896268	0.375
Amp	2	32630413	281576063	0.517082	0.720581	0.896268	0.375
Amp	2	32630414	281576064	0.392607	0.584092	1.12263	0.25
Amp	2	32702703	281648353	0.392607	0.584092	1.12263	0.25
Amp	2	32702704	281648354	0	0.225225	0.717176	0.125
Amp	2	33599755	282545405	0	0.225225	0.717176	0.125
Amp	2	33599756	282545406	0	0	0	0
Amp	2	36814869	285760519	0	0	0	0
Amp	2	36814870	285760520	0	0.150031	0.86366	0.125
Amp	2	36869444	285815094	0	0.150031	0.86366	0.125
Amp	2	36869445	285815095	0.044629	0.31148	0.726761	0.25
Amp	2	38815428	287761078	0.044629	0.31148	0.726761	0.25
Amp	2	38815429	287761079	0	0.150031	0.86366	0.125
Amp	2	47155050	296100700	0	0.150031	0.86366	0.125
Amp	2	47155051	296100701	0.12214	0.37311	0.824801	0.25
Amp	2	47160630	296106280	0.12214	0.37311	0.824801	0.25
Amp	2	47160631	296106281	0.392607	0.56826	0.764597	0.375
Amp	2	48375951	297321601	0.392607	0.56826	0.764597	0.375
Amp	2	48375952	297321602	0.12214	0.37311	0.824801	0.25
Amp	2	48461024	297406674	0.12214	0.37311	0.824801	0.25
Amp	2	48461025	297406675	0	0.150031	0.86366	0.125
Amp	2	48464802	297410452	0	0.150031	0.86366	0.125
Amp	2	48464803	297410453	0	0	0	0
Amp	2	53767794	302713444	0	0	0	0
Amp	2	53767795	302713445	0	0.223881	1.09862	0.125
Amp	2	54988206	303933856	0	0.223881	1.09862	0.125
Amp	2	54988207	303933857	0.146929	0.393019	0.864785	0.375
Amp	2	55667750	304613400	0.146929	0.393019	0.864785	0.375
Amp	2	55667751	304613401	0	0.223881	1.43654	0.125
Amp	2	55694332	304639982	0	0.223881	1.43654	0.125
Amp	2	55694333	304639983	0	0	0	0
Amp	2	60157359	309103009	0	0	0	0
Amp	2	60157360	309103010	0	0.146444	0.676585	0.125
Amp	2	60304706	309250356	0	0.146444	0.676585	0.125
Amp	2	60304707	309250357	0.278823	0.484315	0.876073	0.25
Amp	2	60452454	309398104	0.278823	0.484315	0.876073	0.25
Amp	2	60452455	309398105	0.56108	0.748035	1.10314	0.375
Amp	2	60469342	309414992	0.56108	0.748035	1.10314	0.375
Amp	2	60469343	309414993	0.972116	1.01296	1.09461	0.5
Amp	2	60797670	309743320	0.972116	1.01296	1.09461	0.5
Amp	2	60797671	309743321	1.46157	1.31395	1.12456	0.625
Amp	2	61006439	309952089	1.46157	1.31395	1.12456	0.625
Amp	2	61006440	309952090	0.972116	1.01296	1.09461	0.5
Amp	2	61534394	310480044	0.972116	1.01296	1.09461	0.5
Amp	2	61534395	310480045	0.752292	0.866517	1.23395	0.375
Amp	2	62000591	310946241	0.752292	0.866517	1.23395	0.375
Amp	2	62000592	310946242	0.36116	0.528646	1.31315	0.25
Amp	2	62223923	311169573	0.36116	0.528646	1.31315	0.25
Amp	2	62223924	311169574	0	0.264926	0.893629	0.25
Amp	2	62830928	311776578	0	0.264926	0.893629	0.25
Amp	2	62830929	311776579	0	0	0.718231	0.125
Amp	2	63949659	312895309	0	0	0.718231	0.125
Amp	2	63949660	312895310	0.131565	0.382601	0.968053	0.25
Amp	2	63984491	312930141	0.131565	0.382601	0.968053	0.25
Amp	2	63984492	312930142	0.376607	0.564007	0.907974	0.375
Amp	2	64552979	313498629	0.376607	0.564007	0.907974	0.375
Amp	2	64552980	313498630	0.56108	0.741854	1.09658	0.375
Amp	2	65575785	314521435	0.56108	0.741854	1.09658	0.375
Amp	2	65575786	314521436	0	0	0	0
Amp	2	68157151	317102801	0	0	0	0
Amp	2	68157152	317102802	0.490914	0.64918	1.22617	0.25
Amp	2	68293751	317239401	0.490914	0.64918	1.22617	0.25
Amp	2	68293752	317239402	0.12214	0.374947	1.19352	0.125
Amp	2	68490064	317435714	0.12214	0.374947	1.19352	0.125
Amp	2	68490065	317435715	0	0	0	0
Amp	2	69825324	318770974	0	0	0	0
Amp	2	69825325	318770975	0	0.153066	0.873315	0.125
Amp	2	69879515	318825165	0	0.153066	0.873315	0.125
Amp	2	69879516	318825166	0.157961	0.422097	0.864931	0.25
Amp	2	70302559	319248209	0.157961	0.422097	0.864931	0.25
Amp	2	70302560	319248210	0	0	0	0
Amp	2	73734318	322679968	0	0	0	0
Amp	2	73734319	322679969	0	0.141525	0.450269	0.125
Amp	2	74142156	323087806	0	0.141525	0.450269	0.125
Amp	2	74142157	323087807	0.376607	0.550747	0.87642	0.25
Amp	2	74221307	323166957	0.376607	0.550747	0.87642	0.25
Amp	2	74221308	323166958	0	0	0	0
Amp	2	74380581	323326231	0	0	0	0
Amp	2	74380582	323326232	0	0.232541	0.663782	0.25
Amp	2	74532506	323478156	0	0.232541	0.663782	0.25
Amp	2	74532507	323478157	0	0	0	0
Amp	2	84881545	333827195	0	0	0	0
Amp	2	84881546	333827196	0.044629	0.300439	0.509733	0.25
Amp	2	85647813	334593463	0.044629	0.300439	0.509733	0.25
Amp	2	85647814	334593464	0	0.151905	0.483294	0.125
Amp	2	86213477	335159127	0	0.151905	0.483294	0.125
Amp	2	86213478	335159128	0	0	0	0
Amp	2	86844779	335790429	0	0	0	0
Amp	2	86844780	335790430	7.3e-05	0.278956	0.951117	0.125
Amp	2	88067773	337013423	7.3e-05	0.278956	0.951117	0.125
Amp	2	88067774	337013424	0	0	0	0
Amp	2	88576443	337522093	0	0	0	0
Amp	2	88576444	337522094	0.146929	0.406687	1.31759	0.125
Amp	2	88588651	337534301	0.146929	0.406687	1.31759	0.125
Amp	2	88588652	337534302	0.427779	0.602867	0.970874	0.25
Amp	2	88830474	337776124	0.427779	0.602867	0.970874	0.25
Amp	2	88830475	337776125	0.940832	0.991142	1.13382	0.375
Amp	2	88832976	337778626	0.940832	0.991142	1.13382	0.375
Amp	2	88832977	337778627	0.131565	0.388275	1.45972	0.125
Amp	2	88861991	337807641	0.131565	0.388275	1.45972	0.125
Amp	2	88861992	337807642	0	0	0	0
Amp	2	99292427	348238077	0	0	0	0
Amp	2	99292428	348238078	0	0.158699	0.504907	0.125
Amp	2	100286803	349232453	0	0.158699	0.504907	0.125
Amp	2	100286804	349232454	0	0	0.449396	0.125
Amp	2	108449501	357395151	0	0	0.449396	0.125
Amp	2	108449502	357395152	0.060675	0.317694	0.527236	0.25
Amp	2	108873360	357819010	0.060675	0.317694	0.527236	0.25
Amp	2	108873361	357819011	0	0.170924	0.544413	0.125
Amp	2	108910335	357855985	0	0.170924	0.544413	0.125
Amp	2	108910336	357855986	0	0	0	0
Amp	2	109615727	358561377	0	0	0	0
Amp	2	109615728	358561378	0	0.134317	0.427947	0.125
Amp	2	111031510	359977160	0	0.134317	0.427947	0.125
Amp	2	111031511	359977161	0.087839	0.355061	0.672973	0.25
Amp	2	111776748	360722398	0.087839	0.355061	0.672973	0.25
Amp	2	111776749	360722399	0	0.134317	0.427947	0.125
Amp	2	112779386	361725036	0	0.134317	0.427947	0.125
Amp	2	112779387	361725037	0	0	0	0
Amp	2	113278941	362224591	0	0	0	0
Amp	2	113278942	362224592	0	0.128613	0.418491	0.125
Amp	2	113957966	362903616	0	0.128613	0.418491	0.125
Amp	2	113957967	362903617	0	0	0	0
Amp	2	130341556	379287206	0	0	0	0
Amp	2	130341557	379287207	0.619566	0.773157	1.44224	0.25
Amp	2	130342976	379288626	0.619566	0.773157	1.44224	0.25
Amp	2	130342977	379288627	1.3491	1.23286	1.50091	0.375
Amp	2	130463215	379408865	1.3491	1.23286	1.50091	0.375
Amp	2	130463216	379408866	0	0	0.424034	0.125
Amp	2	135006042	383951692	0	0	0.424034	0.125
Amp	2	135006043	383951693	0	0.145706	0.464184	0.125
Amp	2	135391343	384336993	0	0.145706	0.464184	0.125
Amp	2	135391344	384336994	0.020774	0.298582	0.487006	0.25
Amp	2	135866022	384811672	0.020774	0.298582	0.487006	0.25
Amp	2	135866023	384811673	0.36116	0.518741	0.621701	0.375
Amp	2	135907201	384852851	0.36116	0.518741	0.621701	0.375
Amp	2	135907202	384852852	0.858993	0.959853	1.08951	0.375
Amp	2	135914329	384859979	0.858993	0.959853	1.08951	0.375
Amp	2	135914330	384859980	1.46157	1.28637	1.43578	0.375
Amp	2	136114759	385060409	1.46157	1.28637	1.43578	0.375
Amp	2	136114760	385060410	2.09753	1.58583	1.38291	0.5
Amp	2	136423842	385369492	2.09753	1.58583	1.38291	0.5
Amp	2	136423843	385369493	0	0	0	0
Amp	2	141481023	390426673	0	0	0	0
Amp	2	141481024	390426674	0	0.143463	0.465736	0.125
Amp	2	142734136	391679786	0	0.143463	0.465736	0.125
Amp	2	142734137	391679787	7.3e-05	0.2694	0.454757	0.25
Amp	2	144146247	393091897	7.3e-05	0.2694	0.454757	0.25
Amp	2	144146248	393091898	0.36116	0.527394	0.576982	0.375
Amp	2	145878847	394824497	0.36116	0.527394	0.576982	0.375
Amp	2	145878848	394824498	0.146929	0.401457	0.643583	0.25
Amp	2	146786126	395731776	0.146929	0.401457	0.643583	0.25
Amp	2	146786127	395731777	0	0.257994	0.821431	0.125
Amp	2	146937339	395882989	0	0.257994	0.821431	0.125
Amp	2	146937340	395882990	0	0	0	0
Amp	2	169557081	418502731	0	0	0	0
Amp	2	169557082	418502732	0	0.151544	0.482755	0.125
Amp	2	169891037	418836687	0	0.151544	0.482755	0.125
Amp	2	169891038	418836688	0	0	0	0
Amp	2	170859595	419805245	0	0	0	0
Amp	2	170859596	419805246	0	0.197489	0.65401	0.125
Amp	2	171058013	420003663	0	0.197489	0.65401	0.125
Amp	2	171058014	420003664	0.469123	0.634496	1.33948	0.25
Amp	2	171339044	420284694	0.469123	0.634496	1.33948	0.25
Amp	2	171339045	420284695	0.166843	0.437007	2.02494	0.125
Amp	2	171449754	420395404	0.166843	0.437007	2.02494	0.125
Amp	2	171449755	420395405	0	0	0	0
Amp	2	177212678	426158328	0	0	0	0
Amp	2	177212679	426158329	0	0.258909	0.849421	0.125
Amp	2	177507840	426453490	0	0.258909	0.849421	0.125
Amp	2	177507841	426453491	0	0	0	0
Amp	2	190320275	439265925	0	0	0	0
Amp	2	190320276	439265926	0	0.141121	0.492085	0.125
Amp	2	190881979	439827629	0	0.141121	0.492085	0.125
Amp	2	190881980	439827630	0.146929	0.406053	0.66749	0.25
Amp	2	191036070	439981720	0.146929	0.406053	0.66749	0.25
Amp	2	191036071	439981721	0	0.141121	0.492085	0.125
Amp	2	191061614	440007264	0	0.141121	0.492085	0.125
Amp	2	191061615	440007265	0	0	0	0
Amp	2	196799399	445745049	0	0	0	0
Amp	2	196799400	445745050	0	0.135494	0.50091	0.125
Amp	2	196926359	445872009	0	0.135494	0.50091	0.125
Amp	2	196926360	445872010	0.020774	0.289847	0.602057	0.25
Amp	2	196998796	445944446	0.020774	0.289847	0.602057	0.25
Amp	2	196998797	445944447	0.191139	0.441115	0.561794	0.375
Amp	2	197086554	446032204	0.191139	0.441115	0.561794	0.375
Amp	2	197086555	446032205	0.56108	0.751588	0.675513	0.5
Amp	2	197424483	446370133	0.56108	0.751588	0.675513	0.5
Amp	2	197424484	446370134	1.43765	1.26396	1.08305	0.5
Amp	2	197535419	446481069	1.43765	1.26396	1.08305	0.5
Amp	2	197535420	446481070	0.044629	0.310473	1.01667	0.125
Amp	2	197572788	446518438	0.044629	0.310473	1.01667	0.125
Amp	2	197572789	446518439	0	0	0	0
Amp	2	200666558	449612208	0	0	0	0
Amp	2	200666559	449612209	0.427779	0.604612	1.9236	0.125
Amp	2	200871297	449816947	0.427779	0.604612	1.9236	0.125
Amp	2	200871298	449816948	0	0.168829	0.537138	0.125
Amp	2	201276716	450222366	0	0.168829	0.537138	0.125
Amp	2	201276717	450222367	0	0	0	0
Amp	2	202220629	451166279	0	0	0	0
Amp	2	202220630	451166280	0.157961	0.413396	1.31524	0.125
Amp	2	202532471	451478121	0.157961	0.413396	1.31524	0.125
Amp	2	202532472	451478122	0	0	0	0
Amp	2	224001530	472947180	0	0	0	0
Amp	2	224001531	472947181	0	0.14483	0.487147	0.125
Amp	2	224400926	473346576	0	0.14483	0.487147	0.125
Amp	2	224400927	473346577	0.060855	0.331734	0.617327	0.25
Amp	2	224478089	473423739	0.060855	0.331734	0.617327	0.25
Amp	2	224478090	473423740	0.98498	1.07165	1.28373	0.375
Amp	2	224778027	473723677	0.98498	1.07165	1.28373	0.375
Amp	2	224778028	473723678	0.754252	0.884744	1.55184	0.25
Amp	2	224786918	473732568	0.754252	0.884744	1.55184	0.25
Amp	2	224786919	473732569	0	0.14483	0.487147	0.125
Amp	2	227021949	475967599	0	0.14483	0.487147	0.125
Amp	2	227021950	475967600	0	0	0	0
Amp	2	230185883	479131533	0	0	0	0
Amp	2	230185884	479131534	0	0.132854	0.474882	0.25
Amp	2	230877893	479823543	0	0.132854	0.474882	0.25
Amp	2	230877894	479823544	0	0	0.457728	0.125
Amp	2	232883870	481829520	0	0	0.457728	0.125
Amp	2	232883871	481829521	0	0.139043	0.468733	0.125
Amp	2	233060385	482006035	0	0.139043	0.468733	0.125
Amp	2	233060386	482006036	7.3e-05	0.279788	0.467801	0.25
Amp	2	233636949	482582599	7.3e-05	0.279788	0.467801	0.25
Amp	2	233636950	482582600	0	0.139043	0.468733	0.125
Amp	2	233964532	482910182	0	0.139043	0.468733	0.125
Amp	2	233964533	482910183	0	0	0	0
Amp	2	241087272	490032922	0	0	0	0
Amp	2	241087273	490032923	0	0.137596	0.437767	0.125
Amp	2	242183029	491128679	0	0.137596	0.437767	0.125
Amp	3	1	491128680	0	0	0	0
Amp	3	10950	491139629	0	0	0	0
Amp	3	10951	491139630	0	0.210081	0.686365	0.125
Amp	3	366623	491495302	0	0.210081	0.686365	0.125
Amp	3	366624	491495303	0	0	0	0
Amp	3	3076418	494205097	0	0	0	0
Amp	3	3076419	494205098	0	0.137248	0.466589	0.125
Amp	3	3153856	494282535	0	0.137248	0.466589	0.125
Amp	3	3153857	494282536	0	0	0	0
Amp	3	4846028	495974707	0	0	0	0
Amp	3	4846029	495974708	0.044629	0.303695	0.966221	0.125
Amp	3	5123086	496251765	0.044629	0.303695	0.966221	0.125
Amp	3	5123087	496251766	0.335334	0.510436	0.826952	0.25
Amp	3	5213209	496341888	0.335334	0.510436	0.826952	0.25
Amp	3	5213210	496341889	0	0.206741	0.687683	0.125
Amp	3	5365928	496494607	0	0.206741	0.687683	0.125
Amp	3	5365929	496494608	0	0	0	0
Amp	3	10105282	501233961	0	0	0	0
Amp	3	10105283	501233962	0.392607	0.579735	1.84445	0.125
Amp	3	10269991	501398670	0.392607	0.579735	1.84445	0.125
Amp	3	10269992	501398671	0	0	0	0
Amp	3	23208589	514337268	0	0	0	0
Amp	3	23208590	514337269	0	0.200252	0.654498	0.125
Amp	3	23954426	515083105	0	0.200252	0.654498	0.125
Amp	3	23954427	515083106	0	0	0	0
Amp	3	31533821	522662500	0	0	0	0
Amp	3	31533822	522662501	0	0.175003	0.556782	0.125
Amp	3	32774119	523902798	0	0.175003	0.556782	0.125
Amp	3	32774120	523902799	0	0	0	0
Amp	3	41954529	533083208	0	0	0	0
Amp	3	41954530	533083209	0.278823	0.479378	1.54445	0.125
Amp	3	42210011	533338690	0.278823	0.479378	1.54445	0.125
Amp	3	42210012	533338691	0	0	0	0
Amp	3	47588097	538716776	0	0	0	0
Amp	3	47588098	538716777	0.060675	0.322474	1.34872	0.125
Amp	3	47810537	538939216	0.060675	0.322474	1.34872	0.125
Amp	3	47810538	538939217	0	0	0	0
Amp	3	48898570	540027249	0	0	0	0
Amp	3	48898571	540027250	0	0.125974	0.418773	0.125
Amp	3	49007231	540135910	0	0.125974	0.418773	0.125
Amp	3	49007232	540135911	0.166843	0.429269	0.907211	0.25
Amp	3	49097882	540226561	0.166843	0.429269	0.907211	0.25
Amp	3	49097883	540226562	0	0.125974	0.424737	0.25
Amp	3	49108847	540237526	0	0.125974	0.424737	0.25
Amp	3	49108848	540237527	0	0	0.4307	0.125
Amp	3	52644586	543773265	0	0	0.4307	0.125
Amp	3	52644587	543773266	0.278823	0.482155	1.72379	0.125
Amp	3	52741294	543869973	0.278823	0.482155	1.72379	0.125
Amp	3	52741295	543869974	0	0	0	0
Amp	3	100381872	591510551	0	0	0	0
Amp	3	100381873	591510552	0.157961	0	0	0
Amp	3	101023232	592151911	0.157961	0	0	0
Amp	3	101023233	592151912	0.157961	0.412905	2.28361	0.125
Amp	3	101343575	592472254	0.157961	0.412905	2.28361	0.125
Amp	3	101343576	592472255	0.392607	0.569655	1.39116	0.25
Amp	3	101399563	592528242	0.392607	0.569655	1.39116	0.25
Amp	3	101399564	592528243	0.517082	0.698486	1.07006	0.375
Amp	3	101493759	592622438	0.517082	0.698486	1.07006	0.375
Amp	3	101493760	592622439	1.23219	1.15936	1.16911	0.5
Amp	3	101501654	592630333	1.23219	1.15936	1.16911	0.5
Amp	3	101501655	592630334	1.46157	1.29161	1.07521	0.625
Amp	3	102003570	593132249	1.46157	1.29161	1.07521	0.625
Amp	3	102003571	593132250	1.23219	1.13486	1.21934	0.5
Amp	3	102147238	593275917	1.23219	1.13486	1.21934	0.5
Amp	3	102147239	593275918	0.374127	0.545159	1.49161	0.25
Amp	3	102290906	593419585	0.374127	0.545159	1.49161	0.25
Amp	3	102290907	593419586	0	0.132254	0.791884	0.25
Amp	3	102438376	593567055	0	0.132254	0.791884	0.25
Amp	3	102438377	593567056	0	0	0.884167	0.125
Amp	3	105658860	596787539	0	0	0.884167	0.125
Amp	3	105658861	596787540	0	0.134243	0.445081	0.125
Amp	3	105719936	596848615	0	0.134243	0.445081	0.125
Amp	3	105719937	596848616	0.374127	0.54404	0.874434	0.25
Amp	3	105868099	596996778	0.374127	0.54404	0.874434	0.25
Amp	3	105868100	596996779	0	0.134243	0.445081	0.125
Amp	3	108351672	599480351	0	0.134243	0.445081	0.125
Amp	3	108351673	599480352	0	0	0	0
Amp	3	112112853	603241532	0	0	0	0
Amp	3	112112854	603241533	0.896765	0.975986	1.28541	0.375
Amp	3	112154862	603283541	0.896765	0.975986	1.28541	0.375
Amp	3	112154863	603283542	0.278823	0.484778	0.997385	0.25
Amp	3	112221016	603349695	0.278823	0.484778	0.997385	0.25
Amp	3	112221017	603349696	0	0	0.427021	0.125
Amp	3	119500584	610629263	0	0	0.427021	0.125
Amp	3	119500585	610629264	0	0.220517	1.04529	0.125
Amp	3	119606663	610735342	0	0.220517	1.04529	0.125
Amp	3	119606664	610735343	0	0	0	0
Amp	3	121439894	612568573	0	0	0	0
Amp	3	121439895	612568574	0	0.129859	0.458749	0.125
Amp	3	121632959	612761638	0	0.129859	0.458749	0.125
Amp	3	121632960	612761639	0	0.26274	0.523398	0.25
Amp	3	121788167	612916846	0	0.26274	0.523398	0.25
Amp	3	121788168	612916847	0.752292	0.871334	1.05372	0.375
Amp	3	121894368	613023047	0.752292	0.871334	1.05372	0.375
Amp	3	121894369	613023048	0.376607	0.564554	0.728374	0.375
Amp	3	122103401	613232080	0.376607	0.564554	0.728374	0.375
Amp	3	122103402	613232081	0	0.26274	0.523398	0.25
Amp	3	122261417	613390096	0	0.26274	0.523398	0.25
Amp	3	122261418	613390097	0	0.129859	0.458749	0.125
Amp	3	122372297	613500976	0	0.129859	0.458749	0.125
Amp	3	122372298	613500977	7.3e-05	0.278537	0.465888	0.25
Amp	3	122856180	613984859	7.3e-05	0.278537	0.465888	0.25
Amp	3	122856181	613984860	0	0.129859	0.458749	0.125
Amp	3	122910032	614038711	0	0.129859	0.458749	0.125
Amp	3	122910033	614038712	0	0	0	0
Amp	3	129129973	620258652	0	0	0	0
Amp	3	129129974	620258653	0.020774	0.291069	0.926049	0.125
Amp	3	129159005	620287684	0.020774	0.291069	0.926049	0.125
Amp	3	129159006	620287685	0.191139	0.443072	0.713818	0.25
Amp	3	129170969	620299648	0.191139	0.443072	0.713818	0.25
Amp	3	129170970	620299649	0.469123	0.629319	0.68755	0.375
Amp	3	129449743	620578422	0.469123	0.629319	0.68755	0.375
Amp	3	129449744	620578423	0	0	0	0
Amp	3	133390070	624518749	0	0	0	0
Amp	3	133390071	624518750	0	0.256251	1.02463	0.125
Amp	3	133399973	624528652	0	0.256251	1.02463	0.125
Amp	3	133399974	624528653	0.203801	0.460036	0.845485	0.25
Amp	3	133447197	624575876	0.203801	0.460036	0.845485	0.25
Amp	3	133447198	624575877	0.817551	0.94353	1.07641	0.375
Amp	3	133643090	624771769	0.817551	0.94353	1.07641	0.375
Amp	3	133643091	624771770	0.498025	0.687279	1.1023	0.25
Amp	3	133643900	624772579	0.498025	0.687279	1.1023	0.25
Amp	3	133643901	624772580	0	0.203785	0.666334	0.125
Amp	3	133746190	624874869	0	0.203785	0.666334	0.125
Amp	3	133746191	624874870	0	0	0	0
Amp	3	136106109	627234788	0	0	0	0
Amp	3	136106110	627234789	0	0.16017	0.509589	0.125
Amp	3	136521925	627650604	0	0.16017	0.509589	0.125
Amp	3	136521926	627650605	0.060675	0.31612	0.511866	0.25
Amp	3	136982050	628110729	0.060675	0.31612	0.511866	0.25
Amp	3	136982051	628110730	0	0.16017	0.509589	0.125
Amp	3	137010728	628139407	0	0.16017	0.509589	0.125
Amp	3	137010729	628139408	0	0	0	0
Amp	3	151327880	642456559	0	0	0	0
Amp	3	151327881	642456560	0	0.181509	0.836583	0.125
Amp	3	151437779	642566458	0	0.181509	0.836583	0.125
Amp	3	151437780	642566459	0	0	0	0
Amp	3	154300877	645429556	0	0	0	0
Amp	3	154300878	645429557	0	0.230438	0.902176	0.125
Amp	3	155906050	647034729	0	0.230438	0.902176	0.125
Amp	3	155906051	647034730	0	0	0	0
Amp	3	169767321	660896000	0	0	0	0
Amp	3	169767322	660896001	0.517082	0.70395	0.824896	0.375
Amp	3	169926443	661055122	0.517082	0.70395	0.824896	0.375
Amp	3	169926444	661055123	0.789697	0.904814	0.808127	0.5
Amp	3	170182267	661310946	0.789697	0.904814	0.808127	0.5
Amp	3	170182268	661310947	0.517082	0.70395	0.824896	0.375
Amp	3	170418956	661547635	0.517082	0.70395	0.824896	0.375
Amp	3	170418957	661547636	0	0	0	0
Amp	3	183428498	674557177	0	0	0	0
Amp	3	183428499	674557178	0	0.208589	0.893106	0.125
Amp	3	183800356	674929035	0	0.208589	0.893106	0.125
Amp	3	183800357	674929036	0	0	0	0
Amp	3	185823023	676951702	0	0	0	0
Amp	3	185823024	676951703	0.98498	1.08189	3.44208	0.125
Amp	3	185938402	677067081	0.98498	1.08189	3.44208	0.125
Amp	3	185938403	677067082	0	0	0	0
Amp	3	186785742	677914421	0	0	0	0
Amp	3	186785743	677914422	0.203801	0.469584	0.755993	0.25
Amp	3	187072737	678201416	0.203801	0.469584	0.755993	0.25
Amp	3	187072738	678201417	0	0.192575	0.547949	0.25
Amp	3	187197405	678326084	0	0.192575	0.547949	0.25
Amp	3	187197406	678326085	0	0	0.483212	0.125
Amp	3	187722348	678851027	0	0	0.483212	0.125
Amp	3	187722349	678851028	0.044629	0.302522	0.73184	0.25
Amp	3	187902054	679030733	0.044629	0.302522	0.73184	0.25
Amp	3	187902055	679030734	0.427779	0.601628	1.22581	0.25
Amp	3	188760791	679889470	0.427779	0.601628	1.22581	0.25
Amp	3	188760792	679889471	0.044629	0.302522	0.75	0.25
Amp	3	188874974	680003653	0.044629	0.302522	0.75	0.25
Amp	3	188874975	680003654	0	0	0.519531	0.125
Amp	3	195295597	686424276	0	0	0.519531	0.125
Amp	3	195295598	686424277	0	0.128624	0.580787	0.375
Amp	3	197974896	689103575	0	0.128624	0.580787	0.375
Amp	3	197974897	689103576	0	0	0	0
Amp	3	198235059	689363738	0	0	0	0
Amp	4	1	689363739	0.087839	0	0	0
Amp	4	60665	689424403	0.087839	0	0	0
Amp	4	60666	689424404	0.087839	0.350695	0.557876	0.25
Amp	4	520943	689884681	0.087839	0.350695	0.557876	0.25
Amp	4	520944	689884682	0	0.156806	0.498884	0.125
Amp	4	3220085	692583823	0	0.156806	0.498884	0.125
Amp	4	3220086	692583824	0	0	0	0
Amp	4	8029556	697393294	0	0	0	0
Amp	4	8029557	697393295	0	0.13902	0.442298	0.125
Amp	4	8159243	697522981	0	0.13902	0.442298	0.125
Amp	4	8159244	697522982	7.3e-05	0.281736	0.448178	0.25
Amp	4	8415655	697779393	7.3e-05	0.281736	0.448178	0.25
Amp	4	8415656	697779394	0	0.13902	0.442298	0.125
Amp	4	8475790	697839528	0	0.13902	0.442298	0.125
Amp	4	8475791	697839529	0	0	0	0
Amp	4	25677258	715040996	0	0	0	0
Amp	4	25677259	715040997	7.3e-05	0.278962	0.644045	0.25
Amp	4	26406061	715769799	7.3e-05	0.278962	0.644045	0.25
Amp	4	26406062	715769800	0	0	0.400559	0.125
Amp	4	36067797	725431535	0	0	0.400559	0.125
Amp	4	36067798	725431536	0	0.150428	0.545015	0.125
Amp	4	36133116	725496854	0	0.150428	0.545015	0.125
Amp	4	36133117	725496855	7.3e-05	0.282488	0.482585	0.25
Amp	4	36343391	725707129	7.3e-05	0.282488	0.482585	0.25
Amp	4	36343392	725707130	0	0.13206	0.420155	0.125
Amp	4	37325820	726689558	0	0.13206	0.420155	0.125
Amp	4	37325821	726689559	0	0	0	0
Amp	4	37961518	727325256	0	0	0	0
Amp	4	37961519	727325257	0	0.232935	0.741094	0.125
Amp	4	40152681	729516419	0	0.232935	0.741094	0.125
Amp	4	40152682	729516420	1.23219	1.12487	1.11262	0.5
Amp	4	40335339	729699077	1.23219	1.12487	1.11262	0.5
Amp	4	40335340	729699078	0.191139	0.455509	0.714184	0.375
Amp	4	40439401	729803139	0.191139	0.455509	0.714184	0.375
Amp	4	40439402	729803140	0	0.232935	0.669427	0.25
Amp	4	41263984	730627722	0	0.232935	0.669427	0.25
Amp	4	41263985	730627723	0	0	0	0
Amp	4	52921379	742285117	0	0	0	0
Amp	4	52921380	742285118	0	0.137681	0.438039	0.125
Amp	4	53353274	742717012	0	0.137681	0.438039	0.125
Amp	4	53353275	742717013	0.060855	0.337767	0.53731	0.25
Amp	4	53460813	742824551	0.060855	0.337767	0.53731	0.25
Amp	4	53460814	742824552	0	0	0	0
Amp	4	70601307	759965045	0	0	0	0
Amp	4	70601308	759965046	0	0.182976	0.582145	0.125
Amp	4	70603739	759967477	0	0.182976	0.582145	0.125
Amp	4	70603740	759967478	0.469123	0.629055	1.00069	0.25
Amp	4	71022256	760385994	0.469123	0.629055	1.00069	0.25
Amp	4	71022257	760385995	0.191139	0.44608	1.41922	0.125
Amp	4	71029959	760393697	0.191139	0.44608	1.41922	0.125
Amp	4	71029960	760393698	0	0	0	0
Amp	4	73058004	762421742	0	0	0	0
Amp	4	73058005	762421743	0	0.153346	0.487878	0.125
Amp	4	73064679	762428417	0	0.153346	0.487878	0.125
Amp	4	73064680	762428418	0.060855	0.333248	0.530122	0.25
Amp	4	73076099	762439837	0.060855	0.333248	0.530122	0.25
Amp	4	73076100	762439838	0.36116	0.533309	0.602435	0.375
Amp	4	73259176	762622914	0.36116	0.533309	0.602435	0.375
Amp	4	73259177	762622915	0.060855	0.333248	0.530122	0.25
Amp	4	73404185	762767923	0.060855	0.333248	0.530122	0.25
Amp	4	73404186	762767924	0	0	0	0
Amp	4	73497539	762861277	0	0	0	0
Amp	4	73497540	762861278	0.157961	0.415311	1.34295	0.125
Amp	4	73576125	762939863	0.157961	0.415311	1.34295	0.125
Amp	4	73576126	762939864	0.975929	1.05739	1.69288	0.25
Amp	4	73621028	762984766	0.975929	1.05739	1.69288	0.25
Amp	4	73621029	762984767	0.469123	0.642079	2.0428	0.125
Amp	4	73741831	763105569	0.469123	0.642079	2.0428	0.125
Amp	4	73741832	763105570	0	0	0	0
Amp	4	76950476	766314214	0	0	0	0
Amp	4	76950477	766314215	0	0.161382	0.513445	0.125
Amp	4	77949677	767313415	0	0.161382	0.513445	0.125
Amp	4	77949678	767313416	0	0	0	0
Amp	4	78609924	767973662	0	0	0	0
Amp	4	78609925	767973663	0	0.152088	0.483876	0.125
Amp	4	80363379	769727117	0	0.152088	0.483876	0.125
Amp	4	80363380	769727118	0.191139	0.443948	0.811954	0.25
Amp	4	81089594	770453332	0.191139	0.443948	0.811954	0.25
Amp	4	81089595	770453333	0	0.152088	0.483876	0.125
Amp	4	82355227	771718965	0	0.152088	0.483876	0.125
Amp	4	82355228	771718966	0.789697	0.910532	1.52196	0.25
Amp	4	82430711	771794449	0.789697	0.910532	1.52196	0.25
Amp	4	82430712	771794450	0	0.152088	0.483876	0.125
Amp	4	83467336	772831074	0	0.152088	0.483876	0.125
Amp	4	83467337	772831075	0	0	0	0
Amp	4	85002885	774366623	0	0	0	0
Amp	4	85002886	774366624	0	0.144211	0.458815	0.125
Amp	4	86635153	775998891	0	0.144211	0.458815	0.125
Amp	4	86635154	775998892	0	0	0	0
Amp	4	113547519	802911257	0	0	0	0
Amp	4	113547520	802911258	0.374127	0.547204	1.74096	0.125
Amp	4	113904244	803267982	0.374127	0.547204	1.74096	0.125
Amp	4	113904245	803267983	0	0	0	0
Amp	4	138882517	828246255	0	0	0	0
Amp	4	138882518	828246256	0	0.176469	0.561445	0.125
Amp	4	139042903	828406641	0	0.176469	0.561445	0.125
Amp	4	139042904	828406642	0.060675	0.320829	0.68878	0.25
Amp	4	139071746	828435484	0.060675	0.320829	0.68878	0.25
Amp	4	139071747	828435485	0.707242	0.804403	0.972025	0.375
Amp	4	139370101	828733839	0.707242	0.804403	0.972025	0.375
Amp	4	139370102	828733840	0.060675	0.320829	0.68878	0.25
Amp	4	139473635	828837373	0.060675	0.320829	0.68878	0.25
Amp	4	139473636	828837374	0	0.176469	0.561445	0.125
Amp	4	139556677	828920415	0	0.176469	0.561445	0.125
Amp	4	139556678	828920416	0	0	0	0
Amp	4	143337783	832701521	0	0	0	0
Amp	4	143337784	832701522	0.060855	0.33805	1.07552	0.125
Amp	4	143546682	832910420	0.060855	0.33805	1.07552	0.125
Amp	4	143546683	832910421	0	0	0	0
Amp	4	144996112	834359850	0	0	0	0
Amp	4	144996113	834359851	0	0.151666	0.482533	0.125
Amp	4	145639029	835002767	0	0.151666	0.482533	0.125
Amp	4	145639030	835002768	0	0	0	0
Amp	4	152325896	841689634	0	0	0	0
Amp	4	152325897	841689635	0	0.237807	0.789094	0.125
Amp	4	152337709	841701447	0	0.237807	0.789094	0.125
Amp	4	152337710	841701448	0.335334	0.513742	0.89693	0.25
Amp	4	152829520	842193258	0.335334	0.513742	0.89693	0.25
Amp	4	152829521	842193259	7.3e-05	0.275935	1.00477	0.125
Amp	4	152870640	842234378	7.3e-05	0.275935	1.00477	0.125
Amp	4	152870641	842234379	0	0	0	0
Amp	4	153090608	842454346	0	0	0	0
Amp	4	153090609	842454347	0	0.207948	0.661596	0.125
Amp	4	153322538	842686276	0	0.207948	0.661596	0.125
Amp	4	153322539	842686277	0.374127	0.54115	1.03852	0.25
Amp	4	153334704	842698442	0.374127	0.54115	1.03852	0.25
Amp	4	153334705	842698443	1.23219	1.10088	1.28595	0.375
Amp	4	153359171	842722909	1.23219	1.10088	1.28595	0.375
Amp	4	153359172	842722910	2.68581	1.89108	1.59298	0.5
Amp	4	153394139	842757877	2.68581	1.89108	1.59298	0.5
Amp	4	153394140	842757878	3.15581	2.03254	1.37513	0.625
Amp	4	153637084	843000822	3.15581	2.03254	1.37513	0.625
Amp	4	153637085	843000823	0	0.207948	0.661596	0.125
Amp	4	153720083	843083821	0	0.207948	0.661596	0.125
Amp	4	153720084	843083822	0	0	0	0
Amp	4	163474243	852837981	0	0	0	0
Amp	4	163474244	852837982	0	0.266245	0.921905	0.125
Amp	4	163519231	852882969	0	0.266245	0.921905	0.125
Amp	4	163519232	852882970	0.789697	0.909338	1.53979	0.25
Amp	4	163763179	853126917	0.789697	0.909338	1.53979	0.25
Amp	4	163763180	853126918	0	0.266245	0.921905	0.125
Amp	4	164061512	853425250	0	0.266245	0.921905	0.125
Amp	4	164061513	853425251	0	0	0	0
Amp	4	190122450	879486188	0	0	0	0
Amp	5	1	879486189	0	0	0	0
Amp	5	12050	879498238	0	0	0	0
Amp	5	12051	879498239	0	0	0.442498	0.125
Amp	5	1279170	880765358	0	0	0.442498	0.125
Amp	5	1279171	880765359	0	0.141547	0.446417	0.25
Amp	5	1880619	881366807	0	0.141547	0.446417	0.25
Amp	5	1880620	881366808	0	0	0	0
Amp	5	14610031	894096219	0	0	0	0
Amp	5	14610032	894096220	0	0.132398	0.576774	0.125
Amp	5	14871238	894357426	0	0.132398	0.576774	0.125
Amp	5	14871239	894357427	0	0	0	0
Amp	5	31521008	911007196	0	0	0	0
Amp	5	31521009	911007197	0	0.262194	1.1038	0.125
Amp	5	32107858	911594046	0	0.262194	1.1038	0.125
Amp	5	32107859	911594047	0.146929	0.403904	0.864942	0.25
Amp	5	32601584	912087772	0.146929	0.403904	0.864942	0.25
Amp	5	32601585	912087773	0	0.262194	1.1038	0.125
Amp	5	32711657	912197845	0	0.262194	1.1038	0.125
Amp	5	32711658	912197846	0	0	0	0
Amp	5	36685955	916172143	0	0	0	0
Amp	5	36685956	916172144	0	0.254505	0.962467	0.125
Amp	5	37700939	917187127	0	0.254505	0.962467	0.125
Amp	5	37700940	917187128	0	0	0	0
Amp	5	45808938	925295126	0	0	0	0
Amp	5	45808939	925295127	0	0	0	0
Amp	5	50500310	929986498	0	0	0	0
Amp	5	50500311	929986499	0	0.138168	0.595524	0.125
Amp	5	50841856	930328044	0	0.138168	0.595524	0.125
Amp	5	50841857	930328045	0	0	0	0
Amp	5	77462999	956949187	0	0	0	0
Amp	5	77463000	956949188	0	0.152344	0.510504	0.125
Amp	5	78998086	958484274	0	0.152344	0.510504	0.125
Amp	5	78998087	958484275	0	0	0	0
Amp	5	81449366	960935554	0	0	0	0
Amp	5	81449367	960935555	0	0.15724	0.502318	0.125
Amp	5	81869318	961355506	0	0.15724	0.502318	0.125
Amp	5	81869319	961355507	0	0	0	0
Amp	5	88197557	967683745	0	0	0	0
Amp	5	88197558	967683746	0	0.157975	0.504654	0.125
Amp	5	90559461	970045649	0	0.157975	0.504654	0.125
Amp	5	90559462	970045650	0	0	0	0
Amp	5	96782940	976269128	0	0	0	0
Amp	5	96782941	976269129	0	0.177692	0.599415	0.125
Amp	5	96800771	976286959	0	0.177692	0.599415	0.125
Amp	5	96800772	976286960	0.203801	0.460224	0.752692	0.25
Amp	5	96803563	976289751	0.203801	0.460224	0.752692	0.25
Amp	5	96803564	976289752	0.490914	0.668099	0.774795	0.375
Amp	5	97124356	976610544	0.490914	0.668099	0.774795	0.375
Amp	5	97124357	976610545	0.203801	0.460224	0.752692	0.25
Amp	5	97178964	976665152	0.203801	0.460224	0.752692	0.25
Amp	5	97178965	976665153	0	0.177692	0.599415	0.125
Amp	5	97327932	976814120	0	0.177692	0.599415	0.125
Amp	5	97327933	976814121	0	0	0	0
Amp	5	118944443	998430631	0	0	0	0
Amp	5	118944444	998430632	0	0.20355	0.740802	0.125
Amp	5	119134006	998620194	0	0.20355	0.740802	0.125
Amp	5	119134007	998620195	0.087839	0.358248	0.651111	0.25
Amp	5	119478724	998964912	0.087839	0.358248	0.651111	0.25
Amp	5	119478725	998964913	0	0.154698	0.561419	0.125
Amp	5	119496434	998982622	0	0.154698	0.561419	0.125
Amp	5	119496435	998982623	0	0	0	0
Amp	5	124345223	1003831411	0	0	0	0
Amp	5	124345224	1003831412	0	0.265432	1.14302	0.125
Amp	5	124637742	1004123930	0	0.265432	1.14302	0.125
Amp	5	124637743	1004123931	1.23219	1.15926	2.03998	0.25
Amp	5	124644134	1004130322	1.23219	1.15926	2.03998	0.25
Amp	5	124644135	1004130323	1.7126	1.41811	1.75492	0.375
Amp	5	125039013	1004525201	1.7126	1.41811	1.75492	0.375
Amp	5	125039014	1004525202	0	0	0	0
Amp	5	130996824	1010483012	0	0	0	0
Amp	5	130996825	1010483013	0	0.166437	0.529526	0.125
Amp	5	131159329	1010645517	0	0.166437	0.529526	0.125
Amp	5	131159330	1010645518	0.36116	0.533956	0.579797	0.375
Amp	5	131709075	1011195263	0.36116	0.533956	0.579797	0.375
Amp	5	131709076	1011195264	0.060855	0.33037	0.529083	0.25
Amp	5	131797435	1011283623	0.060855	0.33037	0.529083	0.25
Amp	5	131797436	1011283624	0	0	0	0
Amp	5	132486843	1011973031	0	0	0	0
Amp	5	132486844	1011973032	0	0.170338	0.549017	0.125
Amp	5	133201827	1012688015	0	0.170338	0.549017	0.125
Amp	5	133201828	1012688016	0	0	0	0
Amp	5	133976159	1013462347	0	0	0	0
Amp	5	133976160	1013462348	0	0	0	0
Amp	5	133990684	1013476872	0	0	0	0
Amp	5	133990685	1013476873	0	0.206023	0.662549	0.125
Amp	5	134910240	1014396428	0	0.206023	0.662549	0.125
Amp	5	134910241	1014396429	0	0	0	0
Amp	5	139307300	1018793488	0	0	0	0
Amp	5	139307301	1018793489	0.517082	0.713143	1.32994	0.25
Amp	5	139414050	1018900238	0.517082	0.713143	1.32994	0.25
Amp	5	139414051	1018900239	0	0	0	0
Amp	5	140786180	1020272368	0	0	0	0
Amp	5	140786181	1020272369	0.203801	0.461786	1.46919	0.125
Amp	5	140885241	1020371429	0.203801	0.461786	1.46919	0.125
Amp	5	140885242	1020371430	0	0.162164	0.515932	0.125
Amp	5	141332732	1020818920	0	0.162164	0.515932	0.125
Amp	5	141332733	1020818921	0.060675	0.32274	1.02681	0.125
Amp	5	141430640	1020916828	0.060675	0.32274	1.02681	0.125
Amp	5	141430641	1020916829	0.442426	0.619799	1.10852	0.25
Amp	5	141491565	1020977753	0.442426	0.619799	1.10852	0.25
Amp	5	141491566	1020977754	0.020774	0.297058	1.19023	0.125
Amp	5	141571271	1021057459	0.020774	0.297058	1.19023	0.125
Amp	5	141571272	1021057460	0	0	0	0
Amp	5	146160270	1025646458	0	0	0	0
Amp	5	146160271	1025646459	0	0.161374	0.513419	0.125
Amp	5	146515728	1026001916	0	0.161374	0.513419	0.125
Amp	5	146515729	1026001917	0	0	0	0
Amp	5	149339857	1028826045	0	0	0	0
Amp	5	149339858	1028826046	0	0.134621	0.43538	0.125
Amp	5	149620248	1029106436	0	0.134621	0.43538	0.125
Amp	5	149620249	1029106437	0	0	0	0
Amp	5	150361022	1029847210	0	0	0	0
Amp	5	150361023	1029847211	0	0.176044	0.560093	0.125
Amp	5	150396163	1029882351	0	0.176044	0.560093	0.125
Amp	5	150396164	1029882352	0.490914	0.669653	1.06527	0.25
Amp	5	150448281	1029934469	0.490914	0.669653	1.06527	0.25
Amp	5	150448282	1029934470	0	0	0	0
Amp	5	151039001	1030525189	0	0	0	0
Amp	5	151039002	1030525190	0	0.160033	0.588833	0.125
Amp	5	151049725	1030535913	0	0.160033	0.588833	0.125
Amp	5	151049726	1030535914	0.157961	0.41385	0.698181	0.25
Amp	5	151052052	1030538240	0.157961	0.41385	0.698181	0.25
Amp	5	151052053	1030538241	0.469123	0.633232	0.700472	0.375
Amp	5	151266548	1030752736	0.469123	0.633232	0.700472	0.375
Amp	5	151266549	1030752737	0	0.160033	0.588833	0.125
Amp	5	151267146	1030753334	0	0.160033	0.588833	0.125
Amp	5	151267147	1030753335	0	0	0	0
Amp	5	156759106	1036245294	0	0	0	0
Amp	5	156759107	1036245295	0.587035	0.758278	2.41958	0.125
Amp	5	156850870	1036337058	0.587035	0.758278	2.41958	0.125
Amp	5	156850871	1036337059	0.789697	0.914367	1.4657	0.25
Amp	5	157032709	1036518897	0.789697	0.914367	1.4657	0.25
Amp	5	157032710	1036518898	0.131565	0.391365	0.633722	0.25
Amp	5	157108793	1036594981	0.131565	0.391365	0.633722	0.25
Amp	5	157108794	1036594982	0.374127	0.545275	0.585706	0.375
Amp	5	157165452	1036651640	0.374127	0.545275	0.585706	0.375
Amp	5	157165453	1036651641	0.498025	0.678888	0.560536	0.5
Amp	5	157518694	1037004882	0.498025	0.678888	0.560536	0.5
Amp	5	157518695	1037004883	0.374127	0.545275	0.585706	0.375
Amp	5	159168762	1038654950	0.374127	0.545275	0.585706	0.375
Amp	5	159168763	1038654951	0.131565	0.389186	0.622646	0.25
Amp	5	159208404	1038694592	0.131565	0.389186	0.622646	0.25
Amp	5	159208405	1038694593	0	0.15391	0.489673	0.125
Amp	5	159285477	1038771665	0	0.15391	0.489673	0.125
Amp	5	159285478	1038771666	0	0	0	0
Amp	5	178038716	1057524904	0	0	0	0
Amp	5	178038717	1057524905	0	0.217511	0.791925	0.125
Amp	5	178047630	1057533818	0	0.217511	0.791925	0.125
Amp	5	178047631	1057533819	0.427779	0.608958	1.07096	0.25
Amp	5	178222732	1057708920	0.427779	0.608958	1.07096	0.25
Amp	5	178222733	1057708921	0	0.217511	0.791925	0.125
Amp	5	178262074	1057748262	0	0.217511	0.791925	0.125
Amp	5	178262075	1057748263	0	0	0	0
Amp	5	179344670	1058830858	0	0	0	0
Amp	5	179344671	1058830859	0	0.127731	0.485085	0.125
Amp	5	179615409	1059101597	0	0.127731	0.485085	0.125
Amp	5	179615410	1059101598	0.427779	0.60938	2.01747	0.125
Amp	5	179729176	1059215364	0.427779	0.60938	2.01747	0.125
Amp	5	179729177	1059215365	0	0	0	0
Amp	5	180739590	1060225778	0	0	0	0
Amp	5	180739591	1060225779	0	0.127988	0.407201	0.125
Amp	5	180793479	1060279667	0	0.127988	0.407201	0.125
Amp	5	180793480	1060279668	7.3e-05	0.28227	0.449028	0.25
Amp	5	180948800	1060434988	7.3e-05	0.28227	0.449028	0.25
Amp	5	180948801	1060434989	0.427779	0.604444	0.68919	0.375
Amp	5	181155415	1060641603	0.427779	0.604444	0.68919	0.375
Amp	5	181155416	1060641604	0.896765	0.985234	0.839443	0.5
Amp	5	181477759	1060963947	0.896765	0.985234	0.839443	0.5
Amp	6	1	1060963948	0	0	0	0
Amp	6	60500	1061024447	0	0	0	0
Amp	6	60501	1061024448	0	0	0.630221	0.375
Amp	6	2833497	1063797444	0	0	0.630221	0.375
Amp	6	2833498	1063797445	0.335334	0.503136	1.0314	0.5
Amp	6	3226455	1064190402	0.335334	0.503136	1.0314	0.5
Amp	6	3226456	1064190403	0	0	0.595989	0.5
Amp	6	13229927	1074193874	0	0	0.595989	0.5
Amp	6	13229928	1074193875	0	0.146826	0.621452	0.75
Amp	6	14135731	1075099678	0	0.146826	0.621452	0.75
Amp	6	14135732	1075099679	0	0	0.646384	0.625
Amp	6	17600764	1078564711	0	0	0.646384	0.625
Amp	6	17600765	1078564712	0	0.168019	0.667107	0.625
Amp	6	17706892	1078670839	0	0.168019	0.667107	0.625
Amp	6	17706893	1078670840	0	0	0.692829	0.5
Amp	6	18147713	1079111660	0	0	0.692829	0.5
Amp	6	18147714	1079111661	0.12214	0.375213	0.991268	0.5
Amp	6	18149723	1079113670	0.12214	0.375213	0.991268	0.5
Amp	6	18149724	1079113671	0.374127	0.548732	0.909359	0.625
Amp	6	18464817	1079428764	0.374127	0.548732	0.909359	0.625
Amp	6	18464818	1079428765	0	0	0.607457	0.5
Amp	6	24357347	1085321294	0	0	0.607457	0.5
Amp	6	24357348	1085321295	0	0.212518	0.6417	0.5
Amp	6	24650678	1085614625	0	0.212518	0.6417	0.5
Amp	6	24650679	1085614626	0.12214	0.373595	0.621612	0.625
Amp	6	24667143	1085631090	0.12214	0.373595	0.621612	0.625
Amp	6	24667144	1085631091	0.374127	0.549482	0.643228	0.75
Amp	6	25144941	1086108888	0.374127	0.549482	0.643228	0.75
Amp	6	25144942	1086108889	0.131565	0.388405	0.663622	0.625
Amp	6	25450214	1086414161	0.131565	0.388405	0.663622	0.625
Amp	6	25450215	1086414162	0	0.212518	0.607771	0.25
Amp	6	25500040	1086463987	0	0.212518	0.607771	0.25
Amp	6	25500041	1086463988	0	0	0.539407	0.125
Amp	6	25926341	1086890288	0	0	0.539407	0.125
Amp	6	25926342	1086890289	0.12214	0.365692	0.611812	0.5
Amp	6	26017398	1086981345	0.12214	0.365692	0.611812	0.5
Amp	6	26017399	1086981346	1.41739	1.24403	1.10749	0.75
Amp	6	26107780	1087071727	1.41739	1.24403	1.10749	0.75
Amp	6	26107781	1087071728	3.32451	2.11997	1.57349	0.75
Amp	6	26286078	1087250025	3.32451	2.11997	1.57349	0.75
Amp	6	26286079	1087250026	1.41739	1.24403	1.10902	0.75
Amp	6	26368065	1087332012	1.41739	1.24403	1.10902	0.75
Amp	6	26368066	1087332013	0.12214	0.365692	0.643274	0.75
Amp	6	27133612	1088097559	0.12214	0.365692	0.643274	0.75
Amp	6	27133613	1088097560	0	0	0	0
Amp	6	27148023	1088111970	0	0	0	0
Amp	6	27148024	1088111971	0	0.207178	0.665308	0.625
Amp	6	27255012	1088218959	0	0.207178	0.665308	0.625
Amp	6	27255013	1088218960	0	0	0.681129	0.375
Amp	6	28586107	1089550054	0	0	0.681129	0.375
Amp	6	28586108	1089550055	0.060675	0.323396	0.906332	0.375
Amp	6	28994880	1089958827	0.060675	0.323396	0.906332	0.375
Amp	6	28994881	1089958828	0	0	0.590502	0.25
Amp	6	30186217	1091150164	0	0	0.590502	0.25
Amp	6	30186218	1091150165	0	0.201538	0.671474	0.5
Amp	6	30196405	1091160352	0	0.201538	0.671474	0.5
Amp	6	30196406	1091160353	0.087839	0.349667	0.598086	0.75
Amp	6	30346601	1091310548	0.087839	0.349667	0.598086	0.75
Amp	6	30346602	1091310549	0.490914	0.65993	0.802769	0.75
Amp	6	30741503	1091705450	0.490914	0.65993	0.802769	0.75
Amp	6	30741504	1091705451	0.087839	0.349667	0.638249	0.75
Amp	6	30745027	1091708974	0.087839	0.349667	0.638249	0.75
Amp	6	30745028	1091708975	0	0.148129	0.604527	0.625
Amp	6	30888577	1091852524	0	0.148129	0.604527	0.625
Amp	6	30888578	1091852525	0	0	0.630642	0.5
Amp	6	41687622	1102651569	0	0	0.630642	0.5
Amp	6	41687623	1102651570	0	0.163225	0.941248	0.25
Amp	6	44272955	1105236902	0	0.163225	0.941248	0.25
Amp	6	44272956	1105236903	0	0	0.64946	0.375
Amp	6	63576773	1124540720	0	0	0.64946	0.375
Amp	6	63576774	1124540721	0.442426	0.628523	0.991291	0.375
Amp	6	63700247	1124664194	0.442426	0.628523	0.991291	0.375
Amp	6	63700248	1124664195	0	0	0.486455	0.25
Amp	6	73243028	1134206975	0	0	0.486455	0.25
Amp	6	73243029	1134206976	0.087839	0.356553	1.64348	0.125
Amp	6	73394796	1134358743	0.087839	0.356553	1.64348	0.125
Amp	6	73394797	1134358744	0.335334	0.514418	1.27498	0.25
Amp	6	73428599	1134392546	0.335334	0.514418	1.27498	0.25
Amp	6	73428600	1134392547	0.752292	0.87058	1.2277	0.375
Amp	6	73615220	1134579167	0.752292	0.87058	1.2277	0.375
Amp	6	73615221	1134579168	0.517082	0.712714	1.38831	0.25
Amp	6	73638295	1134602242	0.517082	0.712714	1.38831	0.25
Amp	6	73638296	1134602243	0.087839	0.356161	1.13314	0.125
Amp	6	73654398	1134618345	0.087839	0.356161	1.13314	0.125
Amp	6	73654399	1134618346	0	0	0	0
Amp	6	85549612	1146513559	0	0	0	0
Amp	6	85549613	1146513560	0.517082	0.714568	3.17141	0.125
Amp	6	85574878	1146538825	0.517082	0.714568	3.17141	0.125
Amp	6	85574879	1146538826	0.750352	0.862206	1.35051	0.375
Amp	6	85641948	1146605895	0.750352	0.862206	1.35051	0.375
Amp	6	85641949	1146605896	0	0.147638	0.592695	0.375
Amp	6	89646411	1150610358	0	0.147638	0.592695	0.375
Amp	6	89646412	1150610359	0	0	0.654184	0.25
Amp	6	110671046	1171634993	0	0	0.654184	0.25
Amp	6	110671047	1171634994	0.278823	0.479063	2.03326	0.125
Amp	6	111026101	1171990048	0.278823	0.479063	2.03326	0.125
Amp	6	111026102	1171990049	0	0	0.430631	0.125
Amp	6	119179721	1180143668	0	0	0.430631	0.125
Amp	6	119179722	1180143669	0.896765	0.981962	3.63325	0.125
Amp	6	119493798	1180457745	0.896765	0.981962	3.63325	0.125
Amp	6	119493799	1180457746	0	0	0	0
Amp	6	131599940	1192563887	0	0	0	0
Amp	6	131599941	1192563888	0	0.163882	0.627574	0.125
Amp	6	131621768	1192585715	0	0.163882	0.627574	0.125
Amp	6	131621769	1192585716	0.374127	0.535629	0.93909	0.25
Amp	6	131740113	1192704060	0.374127	0.535629	0.93909	0.25
Amp	6	131740114	1192704061	0.12214	0.371748	1.25061	0.125
Amp	6	131849887	1192813834	0.12214	0.371748	1.25061	0.125
Amp	6	131849888	1192813835	0	0	0	0
Amp	6	131890229	1192854176	0	0	0	0
Amp	6	131890230	1192854177	0	0.187668	0.626732	0.125
Amp	6	132770143	1193734090	0	0.187668	0.626732	0.125
Amp	6	132770144	1193734091	0	0	0	0
Amp	6	134170709	1195134656	0	0	0	0
Amp	6	134170710	1195134657	0.490914	0.662607	1.30036	0.25
Amp	6	134317985	1195281932	0.490914	0.662607	1.30036	0.25
Amp	6	134317986	1195281933	0	0	0.424735	0.125
Amp	6	135037736	1196001683	0	0	0.424735	0.125
Amp	6	135037737	1196001684	0.191139	0.452848	1.20039	0.25
Amp	6	135404801	1196368748	0.191139	0.452848	1.20039	0.25
Amp	6	135404802	1196368749	0	0	0.535285	0.125
Amp	6	136244657	1197208604	0	0	0.535285	0.125
Amp	6	136244658	1197208605	0.490914	0.675008	2.68285	0.125
Amp	6	136345745	1197309692	0.490914	0.675008	2.68285	0.125
Amp	6	136345746	1197309693	0	0	0	0
Amp	6	139262468	1200226415	0	0	0	0
Amp	6	139262469	1200226416	0.131565	0.380228	1.5393	0.125
Amp	6	139270345	1200234292	0.131565	0.380228	1.5393	0.125
Amp	6	139270346	1200234293	0.975929	1.06515	1.85921	0.25
Amp	6	139374461	1200338408	0.975929	1.06515	1.85921	0.25
Amp	6	139374462	1200338409	0	0	0	0
Amp	6	144186517	1205150464	0	0	0	0
Amp	6	144186518	1205150465	0	0.192602	0.763045	0.25
Amp	6	144851553	1205815500	0	0.192602	0.763045	0.25
Amp	6	144851554	1205815501	0	0	0.404226	0.125
Amp	6	149021989	1209985936	0	0	0.404226	0.125
Amp	6	149021990	1209985937	0	0.134079	0.430232	0.25
Amp	6	149378480	1210342427	0	0.134079	0.430232	0.25
Amp	6	149378481	1210342428	0.376607	0.562903	0.911293	0.375
Amp	6	149456688	1210420635	0.376607	0.562903	0.911293	0.375
Amp	6	149456689	1210420636	0.718785	0.819475	0.915606	0.5
Amp	6	149826150	1210790097	0.718785	0.819475	0.915606	0.5
Amp	6	149826151	1210790098	0.166843	0.428824	1.13882	0.25
Amp	6	149842873	1210806820	0.166843	0.428824	1.13882	0.25
Amp	6	149842874	1210806821	0.020774	0.283516	1.41111	0.125
Amp	6	149889230	1210853177	0.020774	0.283516	1.41111	0.125
Amp	6	149889231	1210853178	0	0	0	0
Amp	6	150397945	1211361892	0	0	0	0
Amp	6	150397946	1211361893	0.131565	0.381999	1.18411	0.25
Amp	6	151349394	1212313341	0.131565	0.381999	1.18411	0.25
Amp	6	151349395	1212313342	0	0	0.643776	0.125
Amp	6	154734422	1215698369	0	0	0.643776	0.125
Amp	6	154734423	1215698370	0	0.199104	0.614995	0.5
Amp	6	155211095	1216175042	0	0.199104	0.614995	0.5
Amp	6	155211096	1216175043	0	0	0.594022	0.375
Amp	6	158629613	1219593560	0	0	0.594022	0.375
Amp	6	158629614	1219593561	0	0.158049	0.695628	0.375
Amp	6	158683517	1219647464	0	0.158049	0.695628	0.375
Amp	6	158683518	1219647465	0.490914	0.658445	0.947792	0.5
Amp	6	158707095	1219671042	0.490914	0.658445	0.947792	0.5
Amp	6	158707096	1219671043	2.09753	1.57345	1.36923	0.625
Amp	6	159197320	1220161267	2.09753	1.57345	1.36923	0.625
Amp	6	159197321	1220161268	0.146929	0.396211	0.748227	0.375
Amp	6	159199878	1220163825	0.146929	0.396211	0.748227	0.375
Amp	6	159199879	1220163826	0	0.158049	0.671539	0.25
Amp	6	159231772	1220195719	0	0.158049	0.671539	0.25
Amp	6	159231773	1220195720	0	0	0.624811	0.125
Amp	6	159682383	1220646330	0	0	0.624811	0.125
Amp	6	159682384	1220646331	0	0.237829	0.945284	0.25
Amp	6	160105593	1221069540	0	0.237829	0.945284	0.25
Amp	6	160105594	1221069541	0	0	0	0
Amp	6	166929478	1227893425	0	0	0	0
Amp	6	166929479	1227893426	0	0.18186	0.706366	0.25
Amp	6	167158340	1228122287	0	0.18186	0.706366	0.25
Amp	6	167158341	1228122288	0	0	0.429909	0.125
Amp	6	169239486	1230203433	0	0	0.429909	0.125
Amp	6	169239487	1230203434	0	0.129726	0.921823	0.125
Amp	6	170745479	1231709426	0	0.129726	0.921823	0.125
Amp	7	1	1231709427	0.087839	0	0	0
Amp	7	10500	1231719926	0.087839	0	0	0
Amp	7	10501	1231719927	0.087839	0.346261	1.24793	0.5
Amp	7	1816736	1233526162	0.087839	0.346261	1.24793	0.5
Amp	7	1816737	1233526163	0.392607	0.576386	1.43097	0.5
Amp	7	2229873	1233939299	0.392607	0.576386	1.43097	0.5
Amp	7	2229874	1233939300	0.789697	0.917542	1.50526	0.625
Amp	7	2278814	1233988240	0.789697	0.917542	1.50526	0.625
Amp	7	2278815	1233988241	1.29242	1.1959	1.76231	0.625
Amp	7	2376851	1234086277	1.29242	1.1959	1.76231	0.625
Amp	7	2376852	1234086278	0.750352	0.854742	1.54523	0.625
Amp	7	2379027	1234088453	0.750352	0.854742	1.54523	0.625
Amp	7	2379028	1234088454	0.392607	0.576386	1.36811	0.625
Amp	7	2936926	1234646352	0.392607	0.576386	1.36811	0.625
Amp	7	2936927	1234646353	0	0.230125	1.06785	0.625
Amp	7	3618969	1235328395	0	0.230125	1.06785	0.625
Amp	7	3618970	1235328396	0	0	0.986188	0.5
Amp	7	4909610	1236619036	0	0	0.986188	0.5
Amp	7	4909611	1236619037	0	0.162275	1.22012	0.375
Amp	7	5047919	1236757345	0	0.162275	1.22012	0.375
Amp	7	5047920	1236757346	1.23219	1.1196	1.52809	0.625
Amp	7	5231450	1236940876	1.23219	1.1196	1.52809	0.625
Amp	7	5231451	1236940877	0.490914	0.673233	1.24406	0.625
Amp	7	5725221	1237434647	0.490914	0.673233	1.24406	0.625
Amp	7	5725222	1237434648	1.23219	1.10543	1.51907	0.625
Amp	7	6826697	1238536123	1.23219	1.10543	1.51907	0.625
Amp	7	6826698	1238536124	0	0.162275	1.13064	0.375
Amp	7	7533373	1239242799	0	0.162275	1.13064	0.375
Amp	7	7533374	1239242800	0.146929	0.396564	1.16073	0.5
Amp	7	7594869	1239304295	0.146929	0.396564	1.16073	0.5
Amp	7	7594870	1239304296	0.789697	0.916169	1.6029	0.5
Amp	7	7596147	1239305573	0.789697	0.916169	1.6029	0.5
Amp	7	7596148	1239305574	1.65733	1.40948	1.68786	0.625
Amp	7	7605846	1239315272	1.65733	1.40948	1.68786	0.625
Amp	7	7605847	1239315273	2.09753	1.57857	1.55316	0.75
Amp	7	8084797	1239794223	2.09753	1.57857	1.55316	0.75
Amp	7	8084798	1239794224	1.05714	1.08526	1.29158	0.75
Amp	7	8156927	1239866353	1.05714	1.08526	1.29158	0.75
Amp	7	8156928	1239866354	0.376607	0.565658	1.01605	0.75
Amp	7	8228476	1239937902	0.376607	0.565658	1.01605	0.75
Amp	7	8228477	1239937903	0.060855	0.331369	0.891818	0.75
Amp	7	8235758	1239945184	0.060855	0.331369	0.891818	0.75
Amp	7	8235759	1239945185	0	0.162275	0.894251	0.625
Amp	7	11239163	1242948589	0	0.162275	0.894251	0.625
Amp	7	11239164	1242948590	0	0	0.712443	0.625
Amp	7	16600651	1248310077	0	0	0.712443	0.625
Amp	7	16600652	1248310078	0	0.134502	0.855645	0.625
Amp	7	18339903	1250049329	0	0.134502	0.855645	0.625
Amp	7	18339904	1250049330	0.203801	0.458284	1.18593	0.625
Amp	7	18634523	1250343949	0.203801	0.458284	1.18593	0.625
Amp	7	18634524	1250343950	0	0.134502	0.945447	0.625
Amp	7	20405956	1252115382	0	0.134502	0.945447	0.625
Amp	7	20405957	1252115383	0	0	0.864356	0.5
Amp	7	21880590	1253590016	0	0	0.864356	0.5
Amp	7	21880591	1253590017	0	0.16307	0.865378	0.625
Amp	7	21884190	1253593616	0	0.16307	0.865378	0.625
Amp	7	21884191	1253593617	0.060675	0.325953	1.02249	0.625
Amp	7	22310589	1254020015	0.060675	0.325953	1.02249	0.625
Amp	7	22310590	1254020016	0.36116	0.525853	1.07408	0.75
Amp	7	22729403	1254438829	0.36116	0.525853	1.07408	0.75
Amp	7	22729404	1254438830	0.517082	0.718243	1.1761	0.75
Amp	7	23181985	1254891411	0.517082	0.718243	1.1761	0.75
Amp	7	23181986	1254891412	0.752292	0.869658	1.37503	0.75
Amp	7	24820046	1256529472	0.752292	0.869658	1.37503	0.75
Amp	7	24820047	1256529473	1.28239	1.18582	1.33748	0.875
Amp	7	25008192	1256717618	1.28239	1.18582	1.33748	0.875
Amp	7	25008193	1256717619	0.752292	0.869658	1.37503	0.75
Amp	7	26183604	1257893030	0.752292	0.869658	1.37503	0.75
Amp	7	26183605	1257893031	1.46442	1.32442	1.61617	0.75
Amp	7	26211549	1257920975	1.46442	1.32442	1.61617	0.75
Amp	7	26211550	1257920976	1.23219	1.13203	1.451	0.75
Amp	7	26211985	1257921411	1.23219	1.13203	1.451	0.75
Amp	7	26211986	1257921412	0.498025	0.677268	1.16531	0.75
Amp	7	27101939	1258811365	0.498025	0.677268	1.16531	0.75
Amp	7	27101940	1258811366	0.278823	0.477369	1.05931	0.75
Amp	7	27200655	1258910081	0.278823	0.477369	1.05931	0.75
Amp	7	27200656	1258910082	0.060675	0.325953	0.97902	0.75
Amp	7	27632230	1259341656	0.060675	0.325953	0.97902	0.75
Amp	7	27632231	1259341657	0.306954	0.487522	1.07098	0.75
Amp	7	28819787	1260529213	0.306954	0.487522	1.07098	0.75
Amp	7	28819788	1260529214	0.060675	0.324452	1.22974	0.375
Amp	7	29904494	1261613920	0.060675	0.324452	1.22974	0.375
Amp	7	29904495	1261613921	0.335334	0	0	0
Amp	7	29923846	1261633272	0.335334	0	0	0
Amp	7	29923847	1261633273	0.335334	0.516187	1.51998	0.375
Amp	7	29926342	1261635768	0.335334	0.516187	1.51998	0.375
Amp	7	29926343	1261635769	0.490914	0.662417	1.34396	0.5
Amp	7	29969576	1261679002	0.490914	0.662417	1.34396	0.5
Amp	7	29969577	1261679003	0.750352	0.857731	1.15063	0.75
Amp	7	30628453	1262337879	0.750352	0.857731	1.15063	0.75
Amp	7	30628454	1262337880	0.517082	0.711501	1.21757	0.625
Amp	7	30654614	1262364040	0.517082	0.711501	1.21757	0.625
Amp	7	30654615	1262364041	0.087839	0.353304	1.31988	0.375
Amp	7	30665424	1262374850	0.087839	0.353304	1.31988	0.375
Amp	7	30665425	1262374851	0	0.161569	0.957526	0.375
Amp	7	35506825	1267216251	0	0.161569	0.957526	0.375
Amp	7	35506826	1267216252	0.044629	0.308348	1.25723	0.5
Amp	7	35638971	1267348397	0.044629	0.308348	1.25723	0.5
Amp	7	35638972	1267348398	0.427779	0.598595	1.28211	0.625
Amp	7	36443648	1268153074	0.427779	0.598595	1.28211	0.625
Amp	7	36443649	1268153075	0.044629	0.308348	1.25723	0.5
Amp	7	36452378	1268161804	0.044629	0.308348	1.25723	0.5
Amp	7	36452379	1268161805	0	0.161569	1.14048	0.5
Amp	7	39828437	1271537863	0	0.161569	1.14048	0.5
Amp	7	39828438	1271537864	0.498025	0.6887	1.31337	0.625
Amp	7	40135619	1271845045	0.498025	0.6887	1.31337	0.625
Amp	7	40135620	1271845046	0	0.161569	1.10789	0.5
Amp	7	43562430	1275271856	0	0.161569	1.10789	0.5
Amp	7	43562431	1275271857	0.797196	0.931702	1.72023	0.625
Amp	7	43583958	1275293384	0.797196	0.931702	1.72023	0.625
Amp	7	43583959	1275293385	1.55669	1.3642	2.00437	0.625
Amp	7	43771004	1275480430	1.55669	1.3642	2.00437	0.625
Amp	7	43771005	1275480431	0	0.161569	1.23913	0.625
Amp	7	43953232	1275662658	0	0.161569	1.23913	0.625
Amp	7	43953233	1275662659	0.203801	0.466357	1.43307	0.625
Amp	7	44008061	1275717487	0.203801	0.466357	1.43307	0.625
Amp	7	44008062	1275717488	0.972116	1.03673	1.796	0.625
Amp	7	44106615	1275816041	0.972116	1.03673	1.796	0.625
Amp	7	44106616	1275816042	0.539254	0.731939	1.82901	0.5
Amp	7	44138811	1275848237	0.539254	0.731939	1.82901	0.5
Amp	7	44138812	1275848238	0	0.161569	1.31313	0.5
Amp	7	44570657	1276280083	0	0.161569	1.31313	0.5
Amp	7	44570658	1276280084	1.24969	1.16344	1.81783	0.625
Amp	7	44645217	1276354643	1.24969	1.16344	1.81783	0.625
Amp	7	44645218	1276354644	0.376607	0.556182	1.43142	0.625
Amp	7	45068351	1276777777	0.376607	0.556182	1.43142	0.625
Amp	7	45068352	1276777778	0	0.161569	1.03282	0.625
Amp	7	47931835	1279641261	0	0.161569	1.03282	0.625
Amp	7	47931836	1279641262	0.020774	0.294279	1.00297	0.5
Amp	7	48106763	1279816189	0.020774	0.294279	1.00297	0.5
Amp	7	48106764	1279816190	0	0.161569	1.11029	0.375
Amp	7	49912693	1281622119	0	0.161569	1.11029	0.375
Amp	7	49912694	1281622120	0.374127	0.547228	1.27207	0.5
Amp	7	50058650	1281768076	0.374127	0.547228	1.27207	0.5
Amp	7	50058651	1281768077	0.718785	0.825877	1.26509	0.625
Amp	7	50092970	1281802396	0.718785	0.825877	1.26509	0.625
Amp	7	50092971	1281802397	0.940832	0.993752	1.18639	0.75
Amp	7	50327537	1282036963	0.940832	0.993752	1.18639	0.75
Amp	7	50327538	1282036964	1.78127	1.47107	1.24198	0.875
Amp	7	50401135	1282110561	1.78127	1.47107	1.24198	0.875
Amp	7	50401136	1282110562	0.940832	0.993752	1.18639	0.75
Amp	7	50445713	1282155139	0.940832	0.993752	1.18639	0.75
Amp	7	50445714	1282155140	0.718785	0.825877	1.26509	0.625
Amp	7	50463121	1282172547	0.718785	0.825877	1.26509	0.625
Amp	7	50463122	1282172548	0	0.161569	1.11029	0.375
Amp	7	55366738	1287076164	0	0.161569	1.11029	0.375
Amp	7	55366739	1287076165	0.060675	0.323745	1.11733	0.5
Amp	7	55660571	1287369997	0.060675	0.323745	1.11733	0.5
Amp	7	55660572	1287369998	0.392607	0	0	0
Amp	7	63783559	1295492985	0.392607	0	0	0
Amp	7	63783560	1295492986	0.392607	0.594831	1.36734	0.5
Amp	7	64314013	1296023439	0.392607	0.594831	1.36734	0.5
Amp	7	64314014	1296023440	0.789697	0.902932	1.38156	0.625
Amp	7	67195060	1298904486	0.789697	0.902932	1.38156	0.625
Amp	7	67195061	1298904487	0.469123	0.631846	1.08031	0.75
Amp	7	67386553	1299095979	0.469123	0.631846	1.08031	0.75
Amp	7	67386554	1299095980	0	0.161569	1.18684	0.375
Amp	7	68566601	1300276027	0	0.161569	1.18684	0.375
Amp	7	68566602	1300276028	0	0	0.826044	0.25
Amp	7	69304131	1301013557	0	0	0.826044	0.25
Amp	7	69304132	1301013558	0	0.168911	0.906625	0.375
Amp	7	70790109	1302499535	0	0.168911	0.906625	0.375
Amp	7	70790110	1302499536	0	0	0.826044	0.25
Amp	7	72403150	1304112576	0	0	0.826044	0.25
Amp	7	72403151	1304112577	0	0.197269	1.1514	0.25
Amp	7	72617347	1304326773	0	0.197269	1.1514	0.25
Amp	7	72617348	1304326774	1.05714	1.08455	1.86131	0.375
Amp	7	72815990	1304525416	1.05714	1.08455	1.86131	0.375
Amp	7	72815991	1304525417	1.46157	1.28709	1.45307	0.625
Amp	7	73312811	1305022237	1.46157	1.28709	1.45307	0.625
Amp	7	73312812	1305022238	0.817551	0.956651	1.24281	0.625
Amp	7	73593764	1305303190	0.817551	0.956651	1.24281	0.625
Amp	7	73593765	1305303191	0.56108	0.75411	1.24503	0.5
Amp	7	73739306	1305448732	0.56108	0.75411	1.24503	0.5
Amp	7	73739307	1305448733	0.376607	0.556841	1.05651	0.5
Amp	7	74066594	1305776020	0.376607	0.556841	1.05651	0.5
Amp	7	74066595	1305776021	0.797196	0.931716	1.38629	0.5
Amp	7	74246551	1305955977	0.797196	0.931716	1.38629	0.5
Amp	7	74246552	1305955978	0.517082	0.702212	1.20375	0.5
Amp	7	77639809	1309349235	0.517082	0.702212	1.20375	0.5
Amp	7	77639810	1309349236	1.23219	1.11334	1.53076	0.5
Amp	7	77954707	1309664133	1.23219	1.11334	1.53076	0.5
Amp	7	77954708	1309664134	0.469123	0.630636	1.22711	0.375
Amp	7	77955427	1309664853	0.469123	0.630636	1.22711	0.375
Amp	7	77955428	1309664854	0	0	0.608362	0.25
Amp	7	81388112	1313097538	0	0	0.608362	0.25
Amp	7	81388113	1313097539	0	0.195291	0.78948	0.375
Amp	7	82116950	1313826376	0	0.195291	0.78948	0.375
Amp	7	82116951	1313826377	0	0	0.662008	0.375
Amp	7	86927424	1318636850	0	0	0.662008	0.375
Amp	7	86927425	1318636851	0	0.207117	0.981979	0.5
Amp	7	87220024	1318929450	0	0.207117	0.981979	0.5
Amp	7	87220025	1318929451	0	0	0.824889	0.5
Amp	7	89830577	1321540003	0	0	0.824889	0.5
Amp	7	89830578	1321540004	0.203801	0.469355	0.901166	0.625
Amp	7	90710136	1322419562	0.203801	0.469355	0.901166	0.625
Amp	7	90710137	1322419563	1.23219	1.13303	1.44015	0.625
Amp	7	90790452	1322499878	1.23219	1.13303	1.44015	0.625
Amp	7	90790453	1322499879	0.203801	0.469355	1.01785	0.625
Amp	7	91879909	1323589335	0.203801	0.469355	1.01785	0.625
Amp	7	91879910	1323589336	0.490914	0.654904	1.05232	0.75
Amp	7	93131077	1324840503	0.490914	0.654904	1.05232	0.75
Amp	7	93131078	1324840504	0.203801	0.469355	0.910874	0.625
Amp	7	94428112	1326137538	0.203801	0.469355	0.910874	0.625
Amp	7	94428113	1326137539	0.442426	0.625923	1.0105	0.625
Amp	7	94911079	1326620505	0.442426	0.625923	1.0105	0.625
Amp	7	94911080	1326620506	0.203801	0.469355	1.03011	0.375
Amp	7	96184165	1327893591	0.203801	0.469355	1.03011	0.375
Amp	7	96184166	1327893592	0.490914	0.647365	1.2895	0.375
Amp	7	98529756	1330239182	0.490914	0.647365	1.2895	0.375
Amp	7	98529757	1330239183	0	0	0	0
Amp	7	103486086	1335195512	0	0	0	0
Amp	7	103486087	1335195513	0	0.17801	1.09838	0.25
Amp	7	103524040	1335233466	0	0.17801	1.09838	0.25
Amp	7	103524041	1335233467	0	0	0.689711	0.25
Amp	7	104126710	1335836136	0	0	0.689711	0.25
Amp	7	104126711	1335836137	0	0.171315	0.758374	0.375
Amp	7	104901760	1336611186	0	0.171315	0.758374	0.375
Amp	7	104901761	1336611187	1.29242	1.20075	1.41513	0.625
Amp	7	105459053	1337168479	1.29242	1.20075	1.41513	0.625
Amp	7	105459054	1337168480	0.972116	1.02943	1.54499	0.5
Amp	7	105607712	1337317138	0.972116	1.02943	1.54499	0.5
Amp	7	105607713	1337317139	0.490914	0.657523	1.24917	0.5
Amp	7	105642728	1337352154	0.490914	0.657523	1.24917	0.5
Amp	7	105642729	1337352155	0.060855	0.330065	0.988717	0.5
Amp	7	106024270	1337733696	0.060855	0.330065	0.988717	0.5
Amp	7	106024271	1337733697	0.587035	0.766086	1.34223	0.5
Amp	7	106032282	1337741708	0.587035	0.766086	1.34223	0.5
Amp	7	106032283	1337741709	1.23219	1.13417	1.4121	0.625
Amp	7	106905895	1338615321	1.23219	1.13417	1.4121	0.625
Amp	7	106905896	1338615322	0.587035	0.766086	1.17789	0.625
Amp	7	107179769	1338889195	0.587035	0.766086	1.17789	0.625
Amp	7	107179770	1338889196	0.060855	0.330065	0.900444	0.625
Amp	7	107765708	1339475134	0.060855	0.330065	0.900444	0.625
Amp	7	107765709	1339475135	0	0.141154	0.817668	0.5
Amp	7	108177891	1339887317	0	0.141154	0.817668	0.5
Amp	7	108177892	1339887318	0.060855	0.339345	0.975307	0.5
Amp	7	108497370	1340206796	0.060855	0.339345	0.975307	0.5
Amp	7	108497371	1340206797	0.972116	1.02638	1.52177	0.5
Amp	7	108573861	1340283287	0.972116	1.02638	1.52177	0.5
Amp	7	108573862	1340283288	0	0	0.648218	0.5
Amp	7	118022756	1349732182	0	0	0.648218	0.5
Amp	7	118022757	1349732183	0	0.149335	0.815858	0.375
Amp	7	120950750	1352660176	0	0.149335	0.815858	0.375
Amp	7	120950751	1352660177	0.146929	0.401307	1.14823	0.375
Amp	7	121546644	1353256070	0.146929	0.401307	1.14823	0.375
Amp	7	121546645	1353256071	0	0.149335	0.765113	0.375
Amp	7	121996272	1353705698	0	0.149335	0.765113	0.375
Amp	7	121996273	1353705699	0	0	0.644917	0.25
Amp	7	127373231	1359082657	0	0	0.644917	0.25
Amp	7	127373232	1359082658	0	0.176073	0.908092	0.5
Amp	7	127616221	1359325647	0	0.176073	0.908092	0.5
Amp	7	127616222	1359325648	0.060675	0.322928	0.900421	0.625
Amp	7	129404995	1361114421	0.060675	0.322928	0.900421	0.625
Amp	7	129404996	1361114422	0	0.146855	0.66073	0.625
Amp	7	129486338	1361195764	0	0.146855	0.66073	0.625
Amp	7	129486339	1361195765	0.306954	0.498294	1.01201	0.625
Amp	7	130207801	1361917227	0.306954	0.498294	1.01201	0.625
Amp	7	130207802	1361917228	0	0.146855	0.841425	0.5
Amp	7	130266757	1361976183	0	0.146855	0.841425	0.5
Amp	7	130266758	1361976184	0	0	0.742374	0.375
Amp	7	132647165	1364356591	0	0	0.742374	0.375
Amp	7	132647166	1364356592	0	0.150448	0.871199	0.5
Amp	7	134222408	1365931834	0	0.150448	0.871199	0.5
Amp	7	134222409	1365931835	0.517082	0.713901	1.42316	0.375
Amp	7	134317272	1366026698	0.517082	0.713901	1.42316	0.375
Amp	7	134317273	1366026699	0	0	0.769979	0.25
Amp	7	135045363	1366754789	0	0	0.769979	0.25
Amp	7	135045364	1366754790	0	0.160695	0.800283	0.5
Amp	7	135362677	1367072103	0	0.160695	0.800283	0.5
Amp	7	135362678	1367072104	0.12214	0.368261	0.863947	0.625
Amp	7	135684031	1367393457	0.12214	0.368261	0.863947	0.625
Amp	7	135684032	1367393458	0	0	0.739879	0.25
Amp	7	138917607	1370627033	0	0	0.739879	0.25
Amp	7	138917608	1370627034	0	0.162388	1.20466	0.25
Amp	7	141840872	1373550298	0	0.162388	1.20466	0.25
Amp	7	141840873	1373550299	0	0	0.725961	0.25
Amp	7	143184943	1374894369	0	0	0.725961	0.25
Amp	7	143184944	1374894370	0	0.245728	0.739606	0.625
Amp	7	143319655	1375029081	0	0.245728	0.739606	0.625
Amp	7	143319656	1375029082	0	0	0.614503	0.5
Amp	7	148590816	1380300242	0	0	0.614503	0.5
Amp	7	148590817	1380300243	0	0.175148	0.937413	0.375
Amp	7	148789628	1380499054	0	0.175148	0.937413	0.375
Amp	7	148789629	1380499055	0.191139	0.45029	1.24593	0.375
Amp	7	148790214	1380499640	0.191139	0.45029	1.24593	0.375
Amp	7	148790215	1380499641	0.587035	0.759797	1.32444	0.5
Amp	7	149011736	1380721162	0.587035	0.759797	1.32444	0.5
Amp	7	149011737	1380721163	0.278823	0.484655	1.1056	0.5
Amp	7	149166060	1380875486	0.278823	0.484655	1.1056	0.5
Amp	7	149166061	1380875487	0	0.175148	0.859422	0.5
Amp	7	155084044	1386793470	0	0.175148	0.859422	0.5
Amp	7	155084045	1386793471	0.157961	0.414701	0.887857	0.625
Amp	7	156683960	1388393386	0.157961	0.414701	0.887857	0.625
Amp	7	156683961	1388393387	0	0.175148	0.899101	0.5
Amp	7	159335473	1391044899	0	0.175148	0.899101	0.5
Amp	8	1	1391044900	0	0	0	0
Amp	8	60500	1391105399	0	0	0	0
Amp	8	60501	1391105400	0	0	0.487646	0.25
Amp	8	6409159	1397454058	0	0	0.487646	0.25
Amp	8	6409160	1397454059	0.376607	0.556127	1.37232	0.25
Amp	8	6502990	1397547889	0.376607	0.556127	1.37232	0.25
Amp	8	6502991	1397547890	0.654766	0.788777	1.17507	0.375
Amp	8	6503370	1397548269	0.654766	0.788777	1.17507	0.375
Amp	8	6503371	1397548270	1.78127	0	0	0
Amp	8	9604988	1400649887	1.78127	0	0	0
Amp	8	9604989	1400649888	1.78127	1.47679	1.44112	0.5
Amp	8	9777253	1400822152	1.78127	1.47679	1.44112	0.5
Amp	8	9777254	1400822153	0	0	0	0
Amp	8	11062702	1402107601	0	0	0	0
Amp	8	11062703	1402107602	7.3e-05	0.271322	0.866687	0.125
Amp	8	11284779	1402329678	7.3e-05	0.271322	0.866687	0.125
Amp	8	11284780	1402329679	0.166843	0.434813	0.959883	0.25
Amp	8	11424262	1402469161	0.166843	0.434813	0.959883	0.25
Amp	8	11424263	1402469162	1.7126	1.4301	1.85887	0.375
Amp	8	11556548	1402601447	1.7126	1.4301	1.85887	0.375
Amp	8	11556549	1402601448	0.166843	0.434813	0.959883	0.25
Amp	8	11564616	1402609515	0.166843	0.434813	0.959883	0.25
Amp	8	11564617	1402609516	0	0.163492	1.05308	0.125
Amp	8	13021316	1404066215	0	0.163492	1.05308	0.125
Amp	8	13021317	1404066216	0	0	0	0
Amp	8	22228865	1413273764	0	0	0	0
Amp	8	22228866	1413273765	0	0.170758	0.901513	0.25
Amp	8	24403885	1415448784	0	0.170758	0.901513	0.25
Amp	8	24403886	1415448785	0	0	0	0
Amp	8	37699273	1428744172	0	0	0	0
Amp	8	37699274	1428744173	0	0.231998	1.2284	0.125
Amp	8	37775806	1428820705	0	0.231998	1.2284	0.125
Amp	8	37775807	1428820706	0.12214	0.36915	1.09884	0.25
Amp	8	38846598	1429891497	0.12214	0.36915	1.09884	0.25
Amp	8	38846599	1429891498	0.498025	0.680995	1.19111	0.375
Amp	8	38976425	1430021324	0.498025	0.680995	1.19111	0.375
Amp	8	38976426	1430021325	0.12214	0.36915	1.09884	0.25
Amp	8	39103492	1430148391	0.12214	0.36915	1.09884	0.25
Amp	8	39103493	1430148392	0	0.137152	0.96928	0.125
Amp	8	39978966	1431023865	0	0.137152	0.96928	0.125
Amp	8	39978967	1431023866	0	0	0	0
Amp	8	41497388	1432542287	0	0	0	0
Amp	8	41497389	1432542288	0.335334	0.509909	2.14996	0.125
Amp	8	41507639	1432552538	0.335334	0.509909	2.14996	0.125
Amp	8	41507640	1432552539	0.490914	0.670943	1.59761	0.25
Amp	8	41668156	1432713055	0.490914	0.670943	1.59761	0.25
Amp	8	41668157	1432713056	0.020774	0.297122	1.00295	0.25
Amp	8	42710972	1433755871	0.020774	0.297122	1.00295	0.25
Amp	8	42710973	1433755872	0.498025	0.678913	1.74418	0.25
Amp	8	42783131	1433828030	0.498025	0.678913	1.74418	0.25
Amp	8	42783132	1433828031	0.020774	0	0	0
Amp	8	47111372	1438156271	0.020774	0	0	0
Amp	8	47111373	1438156272	0.020774	0.297122	1.01095	0.375
Amp	8	47799099	1438843998	0.020774	0.297122	1.01095	0.375
Amp	8	47799100	1438843999	0.166843	0.434068	0.86714	0.5
Amp	8	48060571	1439105470	0.166843	0.434068	0.86714	0.5
Amp	8	48060572	1439105471	0.020774	0.297122	1.29873	0.25
Amp	8	48061337	1439106236	0.020774	0.297122	1.29873	0.25
Amp	8	48061338	1439106237	0	0	0.527663	0.125
Amp	8	53743473	1444788372	0	0	0.527663	0.125
Amp	8	53743474	1444788373	7.3e-05	0.278746	0.485767	0.375
Amp	8	53801686	1444846585	7.3e-05	0.278746	0.485767	0.375
Amp	8	53801687	1444846586	0.490914	0.658062	0.799259	0.5
Amp	8	54142553	1445187452	0.490914	0.658062	0.799259	0.5
Amp	8	54142554	1445187453	0.335334	0.505068	0.902617	0.375
Amp	8	54147252	1445192151	0.335334	0.505068	0.902617	0.375
Amp	8	54147253	1445192152	0.131565	0.379316	1.1337	0.25
Amp	8	54148248	1445193147	0.131565	0.379316	1.1337	0.25
Amp	8	54148249	1445193148	0	0	0.530293	0.25
Amp	8	55524735	1446569634	0	0	0.530293	0.25
Amp	8	55524736	1446569635	0	0.143158	0.50535	0.375
Amp	8	55813639	1446858538	0	0.143158	0.50535	0.375
Amp	8	55813640	1446858539	0.707242	0.808277	1.04839	0.5
Amp	8	56113251	1447158150	0.707242	0.808277	1.04839	0.5
Amp	8	56113252	1447158151	0	0.143158	0.552526	0.375
Amp	8	56216279	1447261178	0	0.143158	0.552526	0.375
Amp	8	56216280	1447261179	0	0	0.601056	0.25
Amp	8	58500618	1449545517	0	0	0.601056	0.25
Amp	8	58500619	1449545518	0	0.1323	0.561485	0.375
Amp	8	58601937	1449646836	0	0.1323	0.561485	0.375
Amp	8	58601938	1449646837	7.3e-05	0.274373	0.55793	0.5
Amp	8	58642867	1449687766	7.3e-05	0.274373	0.55793	0.5
Amp	8	58642868	1449687767	0.157961	0.41867	0.538162	0.625
Amp	8	61010733	1452055632	0.157961	0.41867	0.538162	0.625
Amp	8	61010734	1452055633	0	0.144297	0.553733	0.375
Amp	8	61155025	1452199924	0	0.144297	0.553733	0.375
Amp	8	61155026	1452199925	0	0	0.601056	0.25
Amp	8	65745278	1456790177	0	0	0.601056	0.25
Amp	8	65745279	1456790178	0	0.141452	0.549546	0.5
Amp	8	66456696	1457501595	0	0.141452	0.549546	0.5
Amp	8	66456697	1457501596	0.858993	0.959706	1.20037	0.5
Amp	8	66460198	1457505097	0.858993	0.959706	1.20037	0.5
Amp	8	66460199	1457505098	1.46157	1.29809	1.25132	0.625
Amp	8	66597219	1457642118	1.46157	1.29809	1.25132	0.625
Amp	8	66597220	1457642119	1.23219	1.15664	1.4347	0.5
Amp	8	66679611	1457724510	1.23219	1.15664	1.4347	0.5
Amp	8	66679612	1457724511	0	0.176276	0.634935	0.375
Amp	8	66793624	1457838523	0	0.176276	0.634935	0.375
Amp	8	66793625	1457838524	0	0	0.482713	0.25
Amp	8	70113476	1461158375	0	0	0.482713	0.25
Amp	8	70113477	1461158376	0	0.164447	0.497016	0.375
Amp	8	70657658	1461702557	0	0.164447	0.497016	0.375
Amp	8	70657659	1461702558	0	0	0.482713	0.25
Amp	8	78697295	1469742194	0	0	0.482713	0.25
Amp	8	78697296	1469742195	0	0.133063	0.463733	0.375
Amp	8	79765077	1470809976	0	0.133063	0.463733	0.375
Amp	8	79765078	1470809977	0.490914	0.65055	0.698491	0.625
Amp	8	80003688	1471048587	0.490914	0.65055	0.698491	0.625
Amp	8	80003689	1471048588	1.41739	1.24265	1.10704	0.625
Amp	8	80500891	1471545790	1.41739	1.24265	1.10704	0.625
Amp	8	80500892	1471545791	0.490914	0.65055	0.730284	0.625
Amp	8	80520036	1471564935	0.490914	0.65055	0.730284	0.625
Amp	8	80520037	1471564936	7.3e-05	0.277409	0.466458	0.625
Amp	8	81447189	1472492088	7.3e-05	0.277409	0.466458	0.625
Amp	8	81447190	1472492089	0	0.133063	0.472734	0.375
Amp	8	81482971	1472527870	0	0.133063	0.472734	0.375
Amp	8	81482972	1472527871	0	0	0.496215	0.25
Amp	8	94789636	1485834535	0	0	0.496215	0.25
Amp	8	94789637	1485834536	0	0.241956	0.715692	0.375
Amp	8	94790418	1485835317	0	0.241956	0.715692	0.375
Amp	8	94790419	1485835318	0.490914	0.651188	1.16285	0.375
Amp	8	94836417	1485881316	0.490914	0.651188	1.16285	0.375
Amp	8	94836418	1485881317	0.707242	0.811304	1.01645	0.5
Amp	8	94842237	1485887136	0.707242	0.811304	1.01645	0.5
Amp	8	94842238	1485887137	0.972116	1.012	0.941347	0.625
Amp	8	95260340	1486305239	0.972116	1.012	0.941347	0.625
Amp	8	95260341	1486305240	0.392607	0.569349	1.09633	0.375
Amp	8	95269697	1486314596	0.392607	0.569349	1.09633	0.375
Amp	8	95269698	1486314597	0	0.160116	0.662331	0.375
Amp	8	95561129	1486606028	0	0.160116	0.662331	0.375
Amp	8	95561130	1486606029	0	0	0.704887	0.25
Amp	8	100134082	1491178981	0	0	0.704887	0.25
Amp	8	100134083	1491178982	0	0.222966	0.707193	0.375
Amp	8	100141791	1491186690	0	0.222966	0.707193	0.375
Amp	8	100141792	1491186691	0.539254	0.735647	1.2509	0.375
Amp	8	100573751	1491618650	0.539254	0.735647	1.2509	0.375
Amp	8	100573752	1491618651	0	0	0.669837	0.25
Amp	8	100704183	1491749082	0	0	0.669837	0.25
Amp	8	100704184	1491749083	1.46157	1.28331	2.71129	0.25
Amp	8	100949297	1491994196	1.46157	1.28331	2.71129	0.25
Amp	8	100949298	1491994197	0.392607	0.571489	2.37908	0.125
Amp	8	101202233	1492247132	0.392607	0.571489	2.37908	0.125
Amp	8	101202234	1492247133	0	0	0	0
Amp	8	102208023	1493252922	0	0	0	0
Amp	8	102208024	1493252923	0.517082	0.693416	2.72134	0.125
Amp	8	102218703	1493263602	0.517082	0.693416	2.72134	0.125
Amp	8	102218704	1493263603	0.972116	1.02632	1.45728	0.375
Amp	8	102232038	1493276937	0.972116	1.02632	1.45728	0.375
Amp	8	102232039	1493276938	1.41739	1.24231	1.26536	0.5
Amp	8	102843441	1493888340	1.41739	1.24231	1.26536	0.5
Amp	8	102843442	1493888341	0.060855	0.332906	0.721901	0.375
Amp	8	103052615	1494097514	0.060855	0.332906	0.721901	0.375
Amp	8	103052616	1494097515	0	0.154891	0.533208	0.25
Amp	8	103328157	1494373056	0	0.154891	0.533208	0.25
Amp	8	103328158	1494373057	0.044629	0.302275	0.689417	0.375
Amp	8	103910211	1494955110	0.044629	0.302275	0.689417	0.375
Amp	8	103910212	1494955111	0	0.147385	0.758521	0.25
Amp	8	104349228	1495394127	0	0.147385	0.758521	0.25
Amp	8	104349229	1495394128	0	0	0.515209	0.125
Amp	8	105788607	1496833506	0	0	0.515209	0.125
Amp	8	105788608	1496833507	0	0.167594	0.68322	0.25
Amp	8	109448032	1500492931	0	0.167594	0.68322	0.25
Amp	8	109448033	1500492932	0.060855	0.332473	0.655521	0.375
Amp	8	109486537	1500531436	0.060855	0.332473	0.655521	0.375
Amp	8	109486538	1500531437	0.392607	0.595533	0.706173	0.5
Amp	8	109645207	1500690106	0.392607	0.595533	0.706173	0.5
Amp	8	109645208	1500690107	0	0.167594	0.68322	0.25
Amp	8	119852936	1510897835	0	0.167594	0.68322	0.25
Amp	8	119852937	1510897836	0.972116	1.04077	2.08411	0.25
Amp	8	120001415	1511046314	0.972116	1.04077	2.08411	0.25
Amp	8	120001416	1511046315	0	0.167594	0.695084	0.25
Amp	8	128050162	1519095061	0	0.167594	0.695084	0.25
Amp	8	128050163	1519095062	0	0	0.538938	0.125
Amp	8	140359940	1531404839	0	0	0.538938	0.125
Amp	8	140359941	1531404840	0.060675	0.328234	1.13516	0.25
Amp	8	140847198	1531892097	0.060675	0.328234	1.13516	0.25
Amp	8	140847199	1531892098	0.306954	0.497734	0.947414	0.375
Amp	8	140891277	1531936176	0.306954	0.497734	0.947414	0.375
Amp	8	140891278	1531936177	0.587035	0.767865	0.974072	0.5
Amp	8	141013638	1532058537	0.587035	0.767865	0.974072	0.5
Amp	8	141013639	1532058538	1.28239	1.18584	1.30652	0.5
Amp	8	141190189	1532235088	1.28239	1.18584	1.30652	0.5
Amp	8	141190190	1532235089	0.972116	1.01634	1.55139	0.375
Amp	8	141212081	1532256980	0.972116	1.01634	1.55139	0.375
Amp	8	141212082	1532256981	0.498025	0.688105	1.19399	0.375
Amp	8	141215649	1532260548	0.498025	0.688105	1.19399	0.375
Amp	8	141215650	1532260549	0	0	0.505013	0.125
Amp	8	143249731	1534294630	0	0	0.505013	0.125
Amp	8	143249732	1534294631	0.060675	0.326404	1.15409	0.25
Amp	8	143537883	1534582782	0.060675	0.326404	1.15409	0.25
Amp	8	143537884	1534582783	0.278823	0.474531	0.927295	0.375
Amp	8	143614539	1534659438	0.278823	0.474531	0.927295	0.375
Amp	8	143614540	1534659439	0.060675	0.326404	1.15409	0.25
Amp	8	143689956	1534734855	0.060675	0.326404	1.15409	0.25
Amp	8	143689957	1534734856	0	0.128012	0.838496	0.25
Amp	8	144060593	1535105492	0	0.128012	0.838496	0.25
Amp	8	144060594	1535105493	0.469123	0.636789	1.52459	0.25
Amp	8	145078136	1536123035	0.469123	0.636789	1.52459	0.25
Amp	9	1	1536123036	0	0	0	0
Amp	9	14713	1536137748	0	0	0	0
Amp	9	14714	1536137749	0	0.149287	0.710942	0.25
Amp	9	710694	1536833729	0	0.149287	0.710942	0.25
Amp	9	710695	1536833730	0	0	0.94692	0.125
Amp	9	21029186	1557152221	0	0	0.94692	0.125
Amp	9	21029187	1557152222	0	0.205907	0.755646	0.25
Amp	9	21368559	1557491594	0	0.205907	0.755646	0.25
Amp	9	21368560	1557491595	0	0	0.856188	0.125
Amp	9	32985837	1569108872	0	0	0.856188	0.125
Amp	9	32985838	1569108873	0	0.251302	1.06408	0.25
Amp	9	32989666	1569112701	0	0.251302	1.06408	0.25
Amp	9	32989667	1569112702	0.166843	0.430964	0.899923	0.375
Amp	9	33319235	1569442270	0.166843	0.430964	0.899923	0.375
Amp	9	33319236	1569442271	0	0	0	0
Amp	9	33338387	1569461422	0	0	0	0
Amp	9	33338388	1569461423	0	0.179661	0.82463	0.25
Amp	9	33469226	1569592261	0	0.179661	0.82463	0.25
Amp	9	33469227	1569592262	0.146929	0.406169	0.789968	0.375
Amp	9	34254269	1570377304	0.146929	0.406169	0.789968	0.375
Amp	9	34254270	1570377305	0	0.179661	0.82463	0.25
Amp	9	34400853	1570523888	0	0.179661	0.82463	0.25
Amp	9	34400854	1570523889	0	0	1.07766	0.125
Amp	9	35564356	1571687391	0	0	1.07766	0.125
Amp	9	35564357	1571687392	0.376607	0.559961	1.02187	0.375
Amp	9	35677662	1571800697	0.376607	0.559961	1.02187	0.375
Amp	9	35677663	1571800698	0	0.263297	1.04455	0.25
Amp	9	35683041	1571806076	0	0.263297	1.04455	0.25
Amp	9	35683042	1571806077	0	0	1.07766	0.125
Amp	9	36358450	1572481485	0	0	1.07766	0.125
Amp	9	36358451	1572481486	0	0.148113	0.705161	0.5
Amp	9	36665240	1572788275	0	0.148113	0.705161	0.5
Amp	9	36665241	1572788276	0.157961	0.422608	0.746052	0.625
Amp	9	36670888	1572793923	0.157961	0.422608	0.746052	0.625
Amp	9	36670889	1572793924	0.376607	0.55027	0.689403	0.75
Amp	9	36967233	1573090268	0.376607	0.55027	0.689403	0.75
Amp	9	36967234	1573090269	0.789697	0.909533	0.879905	0.75
Amp	9	37014886	1573137921	0.789697	0.909533	0.879905	0.75
Amp	9	37014887	1573137922	5.63608	2.73585	1.60756	0.875
Amp	9	37020526	1573143561	5.63608	2.73585	1.60756	0.875
Amp	9	37020527	1573143562	7.05317	3.09938	1.58228	1
Amp	9	37422628	1573545663	7.05317	3.09938	1.58228	1
Amp	9	37422629	1573545664	3.35429	2.16144	1.20927	1
Amp	9	37424721	1573547756	3.35429	2.16144	1.20927	1
Amp	9	37424722	1573547757	2.40382	1.80218	1.0549	1
Amp	9	37425791	1573548826	2.40382	1.80218	1.0549	1
Amp	9	37425792	1573548827	0.392607	0.582839	0.703278	0.75
Amp	9	37489196	1573612231	0.392607	0.582839	0.703278	0.75
Amp	9	37489197	1573612232	0.044629	0.308344	0.662011	0.625
Amp	9	37524976	1573648011	0.044629	0.308344	0.662011	0.625
Amp	9	37524977	1573648012	0	0.160231	0.725845	0.375
Amp	9	37593110	1573716145	0	0.160231	0.725845	0.375
Amp	9	37593111	1573716146	0	0	0.752384	0.25
Amp	9	38771686	1574894721	0	0	0.752384	0.25
Amp	9	38771687	1574894722	7.3e-05	0.268669	0.96622	0.25
Amp	9	40741920	1576864955	7.3e-05	0.268669	0.96622	0.25
Amp	9	40741921	1576864956	0	0	0	0
Amp	9	63788108	1599911143	0	0	0	0
Amp	9	63788109	1599911144	0	0.125845	0.661984	0.25
Amp	9	69229972	1605353007	0	0.125845	0.661984	0.25
Amp	9	69229973	1605353008	0	0	0.923588	0.125
Amp	9	81590695	1617713730	0	0	0.923588	0.125
Amp	9	81590696	1617713731	0.131565	0.378723	1.13189	0.25
Amp	9	81688034	1617811069	0.131565	0.378723	1.13189	0.25
Amp	9	81688035	1617811070	0	0	1.05885	0.125
Amp	9	83944684	1620067719	0	0	1.05885	0.125
Amp	9	83944685	1620067720	0	0.230462	0.896038	0.25
Amp	9	83955270	1620078305	0	0.230462	0.896038	0.25
Amp	9	83955271	1620078306	0.98498	1.07793	1.12208	0.5
Amp	9	84000877	1620123912	0.98498	1.07793	1.12208	0.5
Amp	9	84000878	1620123913	0.750352	0.847468	1.2517	0.375
Amp	9	84001401	1620124436	0.750352	0.847468	1.2517	0.375
Amp	9	84001402	1620124437	0.392607	0.595837	1.47727	0.25
Amp	9	84002449	1620125484	0.392607	0.595837	1.47727	0.25
Amp	9	84002450	1620125485	0	0	1.05885	0.125
Amp	9	86271898	1622394933	0	0	1.05885	0.125
Amp	9	86271899	1622394934	0	0.155832	0.777318	0.25
Amp	9	86501588	1622624623	0	0.155832	0.777318	0.25
Amp	9	86501589	1622624624	0	0	1.05885	0.125
Amp	9	92658496	1628781531	0	0	1.05885	0.125
Amp	9	92658497	1628781532	0	0.128348	0.733598	0.25
Amp	9	92976146	1629099181	0	0.128348	0.733598	0.25
Amp	9	92976147	1629099182	0.131565	0.379519	0.758926	0.375
Amp	9	93577382	1629700417	0.131565	0.379519	0.758926	0.375
Amp	9	93577383	1629700418	0	0.128348	0.716696	0.375
Amp	9	94087711	1630210746	0	0.128348	0.716696	0.375
Amp	9	94087712	1630210747	0	0	1.05885	0.125
Amp	9	109881176	1646004211	0	0	1.05885	0.125
Amp	9	109881177	1646004212	0.306954	0.491991	1.31207	0.25
Amp	9	110169007	1646292042	0.306954	0.491991	1.31207	0.25
Amp	9	110169008	1646292043	0	0	1.05885	0.125
Amp	9	111759781	1647882816	0	0	1.05885	0.125
Amp	9	111759782	1647882817	0	0.203552	0.72792	0.375
Amp	9	111781532	1647904567	0	0.203552	0.72792	0.375
Amp	9	111781533	1647904568	0.087839	0.348594	0.672027	0.5
Amp	9	112850742	1648973777	0.087839	0.348594	0.672027	0.5
Amp	9	112850743	1648973778	0	0.145041	0.67751	0.375
Amp	9	112879630	1649002665	0	0.145041	0.67751	0.375
Amp	9	112879631	1649002666	0	0	1.05885	0.125
Amp	9	120423277	1656546312	0	0	1.05885	0.125
Amp	9	120423278	1656546313	0	0.134089	0.638346	0.25
Amp	9	120961363	1657084398	0	0.134089	0.638346	0.25
Amp	9	120961364	1657084399	0	0	1.15546	0.125
Amp	9	122801591	1658924626	0	0	1.15546	0.125
Amp	9	122801592	1658924627	0	0.141926	0.8035	0.25
Amp	9	122857812	1658980847	0	0.141926	0.8035	0.25
Amp	9	122857813	1658980848	0.020774	0.294818	0.788153	0.375
Amp	9	122890130	1659013165	0.020774	0.294818	0.788153	0.375
Amp	9	122890131	1659013166	0.203801	0.457822	0.720766	0.5
Amp	9	123356147	1659479182	0.203801	0.457822	0.720766	0.5
Amp	9	123356148	1659479183	0	0.141926	0.8035	0.25
Amp	9	125935378	1662058413	0	0.141926	0.8035	0.25
Amp	9	125935379	1662058414	0	0	1.15546	0.125
Amp	9	131132997	1667256032	0	0	1.15546	0.125
Amp	9	131132998	1667256033	0	0.265806	1.12835	0.25
Amp	9	131276687	1667399722	0	0.265806	1.12835	0.25
Amp	9	131276688	1667399723	0	0.126751	0.907147	0.25
Amp	9	131737969	1667861004	0	0.126751	0.907147	0.25
Amp	9	131737970	1667861005	0	0	0.797407	0.25
Amp	9	132336185	1668459220	0	0	0.797407	0.25
Amp	9	132336186	1668459221	0.166843	0.425857	1.07073	0.375
Amp	9	132410975	1668534010	0.166843	0.425857	1.07073	0.375
Amp	9	132410976	1668534011	0	0	1.15546	0.125
Amp	9	136200472	1672323507	0	0	1.15546	0.125
Amp	9	136200473	1672323508	0	0.224178	0.90985	0.25
Amp	9	137523353	1673646388	0	0.224178	0.90985	0.25
Amp	9	137523354	1673646389	0.335334	0.506359	0.993781	0.375
Amp	9	137777771	1673900806	0.335334	0.506359	0.993781	0.375
Amp	9	137777772	1673900807	7.3e-05	0.282181	1.13406	0.25
Amp	9	137798701	1673921736	7.3e-05	0.282181	1.13406	0.25
Amp	9	137798702	1673921737	0	0	1.10647	0.125
Amp	9	138334217	1674457252	0	0	1.10647	0.125
Amp	10	1	1674457253	0.306954	0	0	0
Amp	10	10650	1674467902	0.306954	0	0	0
Amp	10	10651	1674467903	0.306954	0.492748	0.52873	0.5
Amp	10	252968	1674710220	0.306954	0.492748	0.52873	0.5
Amp	10	252969	1674710221	1.43765	1.26467	0.983568	0.625
Amp	10	408810	1674866062	1.43765	1.26467	0.983568	0.625
Amp	10	408811	1674866063	0.619566	0.770161	0.709822	0.625
Amp	10	814419	1675271671	0.619566	0.770161	0.709822	0.625
Amp	10	814420	1675271672	0.98498	1.07093	0.797338	0.75
Amp	10	814799	1675272051	0.98498	1.07093	0.797338	0.75
Amp	10	814800	1675272052	0.654766	0.793519	0.74469	0.625
Amp	10	1005702	1675462954	0.654766	0.793519	0.74469	0.625
Amp	10	1005703	1675462955	0.490914	0.647128	0.763279	0.5
Amp	10	1079897	1675537149	0.490914	0.647128	0.763279	0.5
Amp	10	1079898	1675537150	0.166843	0.432974	0.73425	0.375
Amp	10	1096060	1675553312	0.166843	0.432974	0.73425	0.375
Amp	10	1096061	1675553313	0	0.132203	0.483914	0.25
Amp	10	1129117	1675586369	0	0.132203	0.483914	0.25
Amp	10	1129118	1675586370	0	0	0.407096	0.125
Amp	10	5641660	1680098912	0	0	0.407096	0.125
Amp	10	5641661	1680098913	0.376607	0.565717	0.928685	0.375
Amp	10	5648877	1680106129	0.376607	0.565717	0.928685	0.375
Amp	10	5648878	1680106130	0.750352	0.855269	0.741456	0.625
Amp	10	5902909	1680360161	0.750352	0.855269	0.741456	0.625
Amp	10	5902910	1680360162	0.166843	0.424931	0.467627	0.625
Amp	10	6220547	1680677799	0.166843	0.424931	0.467627	0.625
Amp	10	6220548	1680677800	0.020774	0.289553	0.442774	0.375
Amp	10	6228047	1680685299	0.020774	0.289553	0.442774	0.375
Amp	10	6228048	1680685300	0	0.140789	0.427511	0.25
Amp	10	6485929	1680943181	0	0.140789	0.427511	0.25
Amp	10	6485930	1680943182	0	0	0.407096	0.125
Amp	10	11959061	1686416313	0	0	0.407096	0.125
Amp	10	11959062	1686416314	0.12214	0.371493	1.00096	0.25
Amp	10	12135976	1686593228	0.12214	0.371493	1.00096	0.25
Amp	10	12135977	1686593229	0	0	0.407096	0.125
Amp	10	26300677	1700757929	0	0	0.407096	0.125
Amp	10	26300678	1700757930	0	0.264184	0.476805	0.375
Amp	10	26301469	1700758721	0	0.264184	0.476805	0.375
Amp	10	26301470	1700758722	0.490914	0.64987	0.57102	0.625
Amp	10	26861365	1701318617	0.490914	0.64987	0.57102	0.625
Amp	10	26861366	1701318618	0.146929	0.399173	0.514374	0.5
Amp	10	27099975	1701557227	0.146929	0.399173	0.514374	0.5
Amp	10	27099976	1701557228	0.654766	0.796638	0.66441	0.625
Amp	10	27166991	1701624243	0.654766	0.796638	0.66441	0.625
Amp	10	27166992	1701624244	0.490914	0.667658	0.727923	0.5
Amp	10	27217869	1701675121	0.490914	0.667658	0.727923	0.5
Amp	10	27217870	1701675122	7.3e-05	0.270193	0.549047	0.375
Amp	10	27219630	1701676882	7.3e-05	0.270193	0.549047	0.375
Amp	10	27219631	1701676883	0	0.134988	0.60849	0.25
Amp	10	27241255	1701698507	0	0.134988	0.60849	0.25
Amp	10	27241256	1701698508	0	0	0.589901	0.125
Amp	10	28533856	1702991108	0	0	0.589901	0.125
Amp	10	28533857	1702991109	0.146929	0.39795	0.633048	0.25
Amp	10	28620131	1703077383	0.146929	0.39795	0.633048	0.25
Amp	10	28620132	1703077384	0	0.206051	0.65556	0.125
Amp	10	28682909	1703140161	0	0.206051	0.65556	0.125
Amp	10	28682910	1703140162	0	0	0	0
Amp	10	45153758	1719611010	0	0	0	0
Amp	10	45153759	1719611011	0	0.151496	0.652632	0.25
Amp	10	45303794	1719761046	0	0.151496	0.652632	0.25
Amp	10	45303795	1719761047	0.060675	0.328923	0.625936	0.375
Amp	10	45664234	1720121486	0.060675	0.328923	0.625936	0.375
Amp	10	45664235	1720121487	0	0.177427	0.50526	0.25
Amp	10	45728752	1720186004	0	0.177427	0.50526	0.25
Amp	10	45728753	1720186005	0	0	0.437974	0.125
Amp	10	61759960	1736217212	0	0	0.437974	0.125
Amp	10	61759961	1736217213	0	0.142082	0.485811	0.125
Amp	10	61765816	1736223068	0	0.142082	0.485811	0.125
Amp	10	61765817	1736223069	0.131565	0.384909	0.629189	0.25
Amp	10	61901559	1736358811	0.131565	0.384909	0.629189	0.25
Amp	10	61901560	1736358812	0.654766	0.788102	0.847052	0.375
Amp	10	62091274	1736548526	0.654766	0.788102	0.847052	0.375
Amp	10	62091275	1736548527	0.131565	0.384909	0.627871	0.375
Amp	10	63176186	1737633438	0.131565	0.384909	0.627871	0.375
Amp	10	63176187	1737633439	0.392607	0.580708	0.62664	0.5
Amp	10	63594655	1738051907	0.392607	0.580708	0.62664	0.5
Amp	10	63594656	1738051908	0	0.1958	0.624091	0.25
[truncated: 8,301 more rows]

## Sheet: Fig. 4b
BIN_id	chr	start	end	MutCountTotal	MutCountFL	MutCountDHL	NumPatientsTotal	NumPatientsFL	NumPatientsDHL	DiffPatientNum	gene	Enhancer/Super enhancer markers
CRE_9_12342	chr9	37024001	37027000	30	1	29	6	1	6	5	PAX5, ZCCHC7	H3K27ac|chr9:37022634-37027624,SE|chr9:36988295-37089453
CRE_14_35201	chr14	105600001	105603000	49	1	48	5	1	5	4	IGH,IGHE	H3K27ac|chr14:105598900-105603062,SE|chr14:105557350-105645336
CRE_14_35287	chr14	105858001	105861000	56	23	33	7	3	7	4	IGH	H3K27ac|chr14:105860293-105864174,SE|chr14:105835348-105864431
CRE_3_62648	chr3	187941001	187944000	29	4	25	5	1	5	4	BCL6, LPP	H3K27ac|chr3:187912524-187985294,SE|chr3:187889317-188007563
CRE_18_21108	chr18	63321001	63324000	44	20	24	7	3	7	4	BCL2	H3K27ac|chr18:63309998-63323764,SE|chr18:63306906-63323923
CRE_16_28634	chr16	85899001	85902000	25	3	22	6	2	6	4	IRF8	H3K27ac|chr16:85899150-85914779,SE|chr16:85898770-85950393
CRE_19_3411	chr19	10230001	10233000	16	3	13	6	2	6	4	S1PR2	H3K27ac|chr19:10224349-10250535,SE|chr19:10218700-10250666
CRE_8_42580	chr8	127737001	127740000	12	0	12	4	0	4	4	MYC	H3K27ac|chr8:127734183-127744338,SE|chr8:127733490-127749475
CRE_4_8621	chr4	25860001	25863000	9	0	9	4	0	4	4	SEL1L3	H3K27ac|chr4:25858649-25882026,SE|chr4:25842232-25883723
CRE_6_44725	chr6	134172001	134175000	9	0	9	4	0	4	4	SGK1	H3K27ac|chr6:134171621-134174870,SE|chr6:134170499-134250914
CRE_9_36683	chr9	110047001	110050000	10	1	9	6	1	5	4	AKAP2	H3K27ac|chr9:110048709-110052087
CRE_14_22931	chr14	68790001	68793000	8	1	7	5	1	5	4	ZFP36L1	H3K27ac|chr14:68789080-68798178,SE|chr14:68786649-68823664
CRE_11_34106	chr11	102315001	102318000	6	0	6	4	0	4	4	BIRC3	H3K27ac|chr11:102312429-102325652
CRE_3_62262	chr3	186783001	186786000	4	0	4	4	0	4	4	EIF4A2	H3K27ac|chr3:186782550-186786596
CRE_3_62582	chr3	187743001	187746000	87	20	67	7	4	7	3	BCL6	H3K27ac|chr3:187731270-187751435,SE|chr3:187719794-187751605
CRE_16_3627	chr16	10878001	10881000	46	2	44	6	2	5	3	CIITA	H3K27ac|chr16:10876039-10882531,SE|chr16:10867831-10897678
CRE_2_45373	chr2	136116001	136119000	32	6	26	5	2	5	3	CXCR4	H3K27ac|chr2:136106079-136119249,SE|chr2:136105955-136140835
CRE_4_13400	chr4	40197001	40200000	19	1	18	4	1	4	3	RHOH	H3K27ac|chr4:40176037-40218892,SE|chr4:40149801-40318028
CRE_9_42660	chr9	127978001	127981000	15	2	13	4	1	4	3	FAM102A	H3K27ac|chr9:127968774-127981045,SE|chr9:127954938-127992593
CRE_12_37687	chr12	113058001	113061000	14	1	13	4	1	4	3	DTX1	H3K27ac|chr12:113048852-113093387,SE|chr12:113048478-113137014
CRE_16_3752	chr16	11253001	11256000	10	0	10	3	0	3	3	SOCS1	H3K27ac|chr16:11251626-11256144
CRE_6_10528	chr6	31581001	31584000	10	1	9	5	1	4	3	LTB	H3K27ac|chr6:31567246-31587121,SE|chr6:31566935-31587705
CRE_20_19089	chr20	57264001	57267000	9	0	9	3	0	3	3	BMP7	H3K27ac|chr20:57254232-57266688
CRE_3_62341	chr3	187020001	187023000	13	5	8	5	2	5	3	ST6GAL1	H3K27ac|chr3:187005551-187035159,SE|chr3:186976411-187045752
CRE_14_35197	chr14	105588001	105591000	7	0	7	3	0	3	3	IGH	H3K27ac|chr14:105587290-105590464,SE|chr14:105557350-105645336
CRE_12_40665	chr12	121992001	121995000	6	0	6	3	0	3	3	BCL7A	H3K27ac|chr12:121988948-121993142,SE|chr12:121968384-122083322
CRE_2_4012	chr2	12033001	12036000	5	0	5	3	0	3	3	MIR3681HG	H3K27ac|chr2:12029413-12052566,SE|chr2:11996235-12131532
CRE_8_3832	chr8	11493001	11496000	5	0	5	3	0	3	3	BLK	H3K27ac|chr8:11489963-11510145,SE|chr8:11482166-11509740
CRE_10_41516	chr10	124545001	124548000	6	1	5	4	1	4	3	LHPP	H3K27ac|chr10:124530337-124552584,SE|chr10:124528473-124570931
CRE_2_15900	chr2	47697001	47700000	4	0	4	3	0	3	3	MSH2, MSH6	H3K27ac|chr2:47688231-47704732,SE|chr2:47688002-47788032
CRE_8_22205	chr8	66612001	66615000	4	0	4	3	0	3	3	MYBL1	H3K27ac|chr8:66609537-66613348,SE|chr8:66607262-66618368
CRE_11_37127	chr11	111378001	111381000	5	1	4	4	1	4	3	POU2AF1	H3K27ac|chr11:111375527-111385415,SE|chr11:111356794-111448998
CRE_14_31905	chr14	95712001	95715000	5	1	4	4	1	4	3	TCL1A	H3K27ac|chr14:95708592-95714173,SE|chr14:95644528-95714140
CRE_15_19791	chr15	59370001	59373000	4	0	4	3	0	3	3	MYO1E	H3K27ac|chr15:59366234-59380143,SE|chr15:59290141-59419263
CRE_17_19947	chr17	59838001	59841000	4	0	4	3	0	3	3	VMP1	H3K27ac|chr17:59836308-59840301
CRE_18_21107	chr18	63318001	63321000	214	66	148	8	6	8	2	BCL2	H3K27ac|chr18:63309998-63323764,SE|chr18:63306906-63323923
CRE_14_35288	chr14	105861001	105864000	184	63	121	8	6	8	2	IGH	H3K27ac|chr14:105860293-105864174,SE|chr14:105835348-105864431
CRE_18_21106	chr18	63315001	63318000	80	24	56	6	4	6	2	BCL2	H3K27ac|chr18:63309998-63323764,SE|chr18:63306906-63323923
CRE_14_35216	chr14	105645001	105648000	56	5	51	5	2	4	2	IGH	H3K27ac|chr14:105645673-105646537
CRE_12_40674	chr12	122019001	122022000	53	13	40	6	4	6	2		H3K27ac|chr12:122017939-122033248,SE|chr12:121968384-122083322
CRE_18_21047	chr18	63138001	63141000	54	16	38	6	4	6	2	BCL2	H3K27ac|chr18:63126078-63164642,SE|chr18:63125791-63175947
CRE_14_35202	chr14	105603001	105606000	42	7	35	5	2	4	2	IGH	SE|chr14:105557350-105645336
CRE_6_30099	chr6	90294001	90297000	45	14	31	5	2	4	2	BACH2	H3K27ac|chr6:90282736-90296914,SE|chr6:90249579-90321732
CRE_12_37686	chr12	113055001	113058000	27	1	26	3	1	3	2	DTX1	H3K27ac|chr12:113048852-113093387,SE|chr12:113048478-113137014
CRE_6_12391	chr6	37170001	37173000	23	1	22	3	1	3	2	PIM1	H3K27ac|chr6:37170113-37178149,SE|chr6:37092383-37183606
CRE_1_67769	chr1	203304001	203307000	28	7	21	6	3	5	2	BTG2	H3K27ac|chr1:203279843-203314077,SE|chr1:203267149-203342076
CRE_3_62747	chr3	188238001	188241000	16	2	14	6	2	4	2	LPP	H3K27ac|chr3:188232929-188248302,SE|chr3:188232625-188248439
CRE_3_62356	chr3	187065001	187068000	16	4	12	5	2	4	2	ST6GAL1	H3K27ac|chr3:187058816-187074718,SE|chr3:187058786-187077592
CRE_22_7344	chr22	22029001	22032000	22	10	12	3	1	3	2	PRAMENP	H3K27ac|chr22:22024670-22048311,SE|chr22:22024840-22062131
CRE_22_7647	chr22	22938001	22941000	17	5	12	4	2	4	2		H3K27ac|chr22:22905824-22956118,SE|chr22:22848569-22956505
CRE_22_7728	chr22	23181001	23184000	14	3	11	3	1	3	2	BCR	H3K27ac|chr22:23180922-23181218,H3K27ac|chr22:23181355-23187395
CRE_22_7459	chr22	22374001	22377000	14	4	10	3	1	3	2	IGL	H3K27ac|chr22:22375152-22377592,SE|chr22:22352120-22405506
CRE_3_10661	chr3	31980001	31983000	9	0	9	2	0	2	2	OSBPL10	H3K27ac|chr3:31966236-31983661,SE|chr3:31874913-31986319
CRE_17_19444	chr17	58329001	58332000	11	2	9	5	2	4	2		H3K27ac|chr17:58327457-58346471,SE|chr17:58327679-58346429
CRE_18_21054	chr18	63159001	63162000	8	0	8	2	0	2	2	BCL2	H3K27ac|chr18:63126078-63164642,SE|chr18:63125791-63175947
CRE_22_7399	chr22	22194001	22197000	14	6	8	3	1	3	2	IGL	H3K27ac|chr22:22194073-22202856
CRE_X_11043	chrX	33126001	33129000	8	0	8	2	0	2	2	DMD	H3K27ac|chrX:33125103-33144330,SE|chrX:33104526-33190308
CRE_4_13398	chr4	40191001	40194000	8	1	7	4	1	3	2	RHOH	H3K27ac|chr4:40176037-40218892,SE|chr4:40149801-40318028
CRE_22_7635	chr22	22902001	22905000	10	3	7	4	1	3	2	IGL	H3K27ac|chr22:22900449-22905609,SE|chr22:22848569-22956505
CRE_7_37034	chr7	111099001	111102000	6	0	6	2	0	2	2	IMMP2L,LRRN3	SE|chr7:111079442-111105948
CRE_7_37042	chr7	111123001	111126000	9	3	6	3	1	3	2	IMMP2L,LRRN3
CRE_8_42579	chr8	127734001	127737000	6	0	6	2	0	2	2	MYC	H3K27ac|chr8:127734183-127744338,SE|chr8:127733490-127749475
CRE_9_2138	chr9	6412001	6415000	6	0	6	2	0	2	2	UHRF2	H3K27ac|chr9:6413099-6415288
CRE_3_20212	chr3	60633001	60636000	5	0	5	2	0	2	2	FHIT
CRE_3_62583	chr3	187746001	187749000	6	1	5	3	1	3	2		H3K27ac|chr3:187731270-187751435,SE|chr3:187719794-187751605
CRE_6_30128	chr6	90381001	90384000	5	0	5	2	0	2	2		H3K27ac|chr6:90380706-90390527,SE|chr6:90370200-90426045
CRE_7_37039	chr7	111114001	111117000	6	1	5	3	1	3	2	IMMP2L
CRE_9_12457	chr9	37369001	37372000	6	1	5	4	1	3	2		H3K27ac|chr9:37361912-37426615,SE|chr9:37179605-37433662
CRE_13_13556	chr13	40665001	40668000	8	3	5	4	1	3	2	FOXO1	H3K27ac|chr13:40643415-40666632,SE|chr13:40561784-40707960
CRE_13_15463	chr13	46386001	46389000	5	0	5	2	0	2	2	KIAA0226L	H3K27ac|chr13:46368941-46395013,SE|chr13:46369560-46405519
CRE_13_36252	chr13	108753001	108756000	5	0	5	2	0	2	2	MYO16
CRE_21_8084	chr21	24249001	24252000	5	0	5	2	0	2	2
CRE_1_78033	chr1	234096001	234099000	4	0	4	2	0	2	2	SLC35F3
CRE_2_21775	chr2	65322001	65325000	4	0	4	2	0	2	2	SPRED2	H3K27ac|chr2:65322363-65327096
CRE_3_20213	chr3	60636001	60639000	4	0	4	2	0	2	2	FHIT
CRE_4_44856	chr4	134565001	134568000	4	0	4	2	0	2	2
CRE_6_4707	chr6	14118001	14121000	4	0	4	2	0	2	2	CD83	H3K27ac|chr6:14117727-14119891
CRE_7_37049	chr7	111144001	111147000	4	0	4	2	0	2	2	IMMP2L
CRE_12_30716	chr12	92145001	92148000	5	1	4	3	1	3	2	BTG1	H3K27ac|chr12:92137034-92145873
CRE_X_32378	chrX	97131001	97134000	4	0	4	2	0	2	2	DIAPH2
CRE_3_5505	chr3	16512001	16515000	4	1	3	3	1	3	2	RFTN1	H3K27ac|chr3:16494133-16517309,SE|chr3:16359087-16517371
CRE_8_42581	chr8	127740001	127743000	4	1	3	4	1	3	2	MYC	H3K27ac|chr8:127734183-127744338,SE|chr8:127733490-127749475
CRE_22_7646	chr22	22935001	22938000	4	1	3	3	1	3	2		H3K27ac|chr22:22905824-22956118,SE|chr22:22848569-22956505
CRE_X_32386	chrX	97155001	97158000	5	2	3	3	1	3	2	DIAPH2
CRE_12_40675	chr12	122022001	122025000	41	10	31	6	4	5	1	BCL7A	H3K27ac|chr12:122017939-122033248,SE|chr12:121968384-122083322
CRE_14_35424	chr14	106269001	106272000	25	6	19	2	1	2	1	IGH	H3K27ac|chr14:106262864-106271033
CRE_22_7461	chr22	22380001	22383000	18	1	17	3	1	2	1	IGL	H3K27ac|chr22:22377947-22380555,H3K27ac|chr22:22380641-22382299,SE|chr22:22352120-22405506
CRE_22_7367	chr22	22098001	22101000	16	0	16	1	0	1	1	IGL	H3K27ac|chr22:22097733-22100814
CRE_14_35286	chr14	105855001	105858000	15	0	15	1	0	1	1	IGH,IGHM	H3K27ac|chr14:105846892-105857642,SE|chr14:105835348-105864431
CRE_2_29620	chr2	88857001	88860000	31	17	14	3	2	3	1	IGK	H3K27ac|chr2:88828014-88865492,SE|chr2:88827870-88871762
CRE_14_35459	chr14	106374001	106377000	13	0	13	1	0	1	1	IGH
CRE_20_15835	chr20	47502001	47505000	14	2	12	2	1	2	1	NCOA3	H3K27ac|chr20:47500207-47524907,SE|chr20:47387776-47577766
CRE_22_7598	chr22	22791001	22794000	12	0	12	1	0	1	1	LOC107985543
CRE_22_7574	chr22	22719001	22722000	11	0	11	1	0	1	1	IGL	H3K27ac|chr22:22719921-22721648,SE|chr22:22648642-22755867
CRE_10_41541	chr10	124620001	124623000	9	0	9	1	0	1	1	FAM53B	H3K27ac|chr10:124610851-124631586,SE|chr10:124595276-124645788
CRE_18_21053	chr18	63156001	63159000	12	3	9	3	1	2	1	BCL2	H3K27ac|chr18:63126078-63164642,SE|chr18:63125791-63175947
CRE_22_7457	chr22	22368001	22371000	10	1	9	3	1	2	1	IGL	H3K27ac|chr22:22366296-22372827,SE|chr22:22352120-22405506
CRE_22_7572	chr22	22713001	22716000	9	0	9	1	0	1	1	IGL	H3K27ac|chr22:22711493-22713112,H3K27ac|chr22:22713158-22714127,SE|chr22:22648642-22755867
CRE_14_35198	chr14	105591001	105594000	8	0	8	1	0	1	1	IGH	H3K27ac|chr14:105590798-105593576,SE|chr14:105557350-105645336
CRE_22_7563	chr22	22686001	22689000	15	7	8	2	1	2	1		H3K27ac|chr22:22683027-22698159,SE|chr22:22648642-22755867
CRE_14_35259	chr14	105774001	105777000	7	0	7	1	0	1	1	IGH	H3K27ac|chr14:105773217-105777410,SE|chr14:105661424-105776977
CRE_14_35575	chr14	106722001	106725000	7	0	7	1	0	1	1	IGH	H3K27ac|chr14:106724101-106724502,SE|chr14:106713709-106792826
CRE_18_21048	chr18	63141001	63144000	21	14	7	5	3	4	1	BCL2	H3K27ac|chr18:63126078-63164642,SE|chr18:63125791-63175947
CRE_2_29621	chr2	88860001	88863000	6	0	6	1	0	1	1	IGK	H3K27ac|chr2:88828014-88865492,SE|chr2:88827870-88871762
CRE_5_9247	chr5	27738001	27741000	6	0	6	1	0	1	1
CRE_12_26206	chr12	78615001	78618000	6	0	6	1	0	1	1
CRE_19_3415	chr19	10242001	10245000	7	1	6	2	1	2	1		H3K27ac|chr19:10224349-10250535,SE|chr19:10218700-10250666
CRE_X_30258	chrX	90771001	90774000	6	0	6	1	0	1	1
CRE_1_26493	chr1	79476001	79479000	5	0	5	1	0	1	1
CRE_2_10734	chr2	32199001	32202000	5	0	5	1	0	1	1	SLC30A6
CRE_4_19904	chr4	59709001	59712000	5	0	5	1	0	1	1
CRE_8_2140	chr8	6417001	6420000	6	1	5	2	1	2	1	MCPH1	H3K27ac|chr8:6414140-6418922
CRE_8_9643	chr8	28926001	28929000	5	0	5	1	0	1	1	HMBOX1
CRE_11_24349	chr11	73044001	73047000	5	0	5	1	0	1	1	FCHSD2
CRE_11_30207	chr11	90618001	90621000	5	0	5	1	0	1	1	DISC1FP1
CRE_11_34189	chr11	102564001	102567000	5	0	5	1	0	1	1		H3K27ac|chr11:102558395-102564440,SE|chr11:102544998-102564673
CRE_15_14900	chr15	44697001	44700000	5	0	5	1	0	1	1	PATL2
CRE_16_3626	chr16	10875001	10878000	6	1	5	2	1	2	1	LOC105371080	H3K27ac|chr16:10876039-10882531,SE|chr16:10867831-10897678
CRE_17_2559	chr17	7674001	7677000	7	2	5	3	2	3	1	TP53
CRE_18_21052	chr18	63153001	63156000	7	2	5	4	2	3	1	BCL2	H3K27ac|chr18:63126078-63164642,SE|chr18:63125791-63175947
CRE_18_21055	chr18	63162001	63165000	7	2	5	3	1	2	1	BCL2	H3K27ac|chr18:63126078-63164642,SE|chr18:63125791-63175947
CRE_22_7388	chr22	22161001	22164000	10	5	5	2	1	2	1		H3K27ac|chr22:22161641-22171235
CRE_22_7460	chr22	22377001	22380000	6	1	5	3	1	2	1	IGL	H3K27ac|chr22:22375152-22377592,H3K27ac|chr22:22377947-22380555,SE|chr22:22352120-22405506
CRE_22_7571	chr22	22710001	22713000	5	0	5	1	0	1	1		H3K27ac|chr22:22711493-22713112,SE|chr22:22648642-22755867
CRE_2_15899	chr2	47694001	47697000	5	1	4	3	1	2	1	LOC440864	H3K27ac|chr2:47688231-47704732,SE|chr2:47688002-47788032
CRE_2_21771	chr2	65310001	65313000	4	0	4	1	0	1	1	SPRED2
CRE_2_61556	chr2	184665001	184668000	4	0	4	1	0	1	1	ZNF804A
CRE_3_5460	chr3	16377001	16380000	5	1	4	2	1	2	1	RFTN1	H3K27ac|chr3:16370409-16384144,SE|chr3:16359087-16517371
CRE_3_25494	chr3	76479001	76482000	4	0	4	1	0	1	1	ROBO2
CRE_4_42138	chr4	126411001	126414000	4	0	4	1	0	1	1
CRE_6_31037	chr6	93108001	93111000	4	0	4	1	0	1	1
CRE_7_2040	chr7	6117001	6120000	4	0	4	1	0	1	1	USP42
CRE_7_3448	chr7	10341001	10344000	4	0	4	1	0	1	1
CRE_7_35805	chr7	107412001	107415000	4	0	4	1	0	1	1	COG5
CRE_7_37014	chr7	111039001	111042000	6	2	4	2	1	2	1	IMMP2L	H3K27ac|chr7:111040949-111041950
CRE_7_37015	chr7	111042001	111045000	4	0	4	1	0	1	1	IMMP2L
CRE_7_37048	chr7	111141001	111144000	6	2	4	2	1	2	1	IMMP2L
CRE_7_37053	chr7	111156001	111159000	4	0	4	1	0	1	1	IMMP2L
CRE_7_37067	chr7	111198001	111201000	4	0	4	1	0	1	1	IMMP2L
CRE_7_39983	chr7	119946001	119949000	4	0	4	1	0	1	1
CRE_8_45489	chr8	136464001	136467000	4	0	4	1	0	1	1
CRE_9_12446	chr9	37336001	37339000	5	1	4	2	1	2	1	ZCCHC7	H3K27ac|chr9:37321313-37343736,SE|chr9:37179605-37433662
CRE_12_10213	chr12	30636001	30639000	4	0	4	1	0	1	1	IPO8
CRE_12_10214	chr12	30639001	30642000	4	0	4	1	0	1	1	IPO8
CRE_12_20239	chr12	60714001	60717000	4	0	4	1	0	1	1
CRE_13_21417	chr13	64248001	64251000	4	0	4	1	0	1	1
CRE_13_24162	chr13	72483001	72486000	4	0	4	1	0	1	1
CRE_15_14895	chr15	44682001	44685000	4	0	4	1	0	1	1	PATL2
CRE_18_25492	chr18	76473001	76476000	4	0	4	1	0	1	1	ZNF516
CRE_20_18068	chr20	54201001	54204000	4	0	4	1	0	1	1
CRE_X_28646	chrX	85935001	85938000	4	0	4	1	0	1	1	CHM
CRE_4_28084	chr4	84249001	84252000	6	3	3	2	1	2	1	LOC101928978
CRE_6_9298	chr6	27891001	27894000	4	1	3	3	1	2	1	HIST1H2AM	H3K27ac|chr6:27887462-27896833,SE|chr6:27887168-27896639
CRE_6_52940	chr6	158817001	158820000	4	1	3	3	1	2	1	EZR	H3K27ac|chr6:158803649-158820517,SE|chr6:158789273-158827926
CRE_7_37027	chr7	111078001	111081000	4	1	3	3	1	2	1	IMMP2L	H3K27ac|chr7:111079905-111080418,SE|chr7:111079442-111105948
CRE_15_15175	chr15	45522001	45525000	4	1	3	2	1	2	1	SLC30A4
CRE_3_17251	chr3	51750001	51753000	5	3	2	2	1	2	1
CRE_16_26241	chr16	78720001	78723000	4	2	2	3	1	2	1	WWOX
CRE_18_21070	chr18	63207001	63210000	4	2	2	3	1	2	1	BCL2	H3K27ac|chr18:63206374-63210342
CRE_2_29622	chr2	88863001	88866000	24	1	23	1	1	1	0	IGK	H3K27ac|chr2:88828014-88865492,SE|chr2:88827870-88871762
CRE_22_7640	chr22	22917001	22920000	27	14	13	1	1	1	0	IGL,IGLC6	H3K27ac|chr22:22905824-22956118,SE|chr22:22848569-22956505
CRE_2_29676	chr2	89025001	89028000	18	9	9	1	1	1	0	IGK	H3K27ac|chr2:89027151-89029570
CRE_2_29610	chr2	88827001	88830000	14	6	8	1	1	1	0	LOC105374854	H3K27ac|chr2:88828014-88865492,SE|chr2:88827870-88871762
CRE_22_7630	chr22	22887001	22890000	16	8	8	2	1	1	0	IGLL5	H3K27ac|chr22:22877573-22900242,SE|chr22:22848569-22956505
CRE_11_42841	chr11	128520001	128523000	9	2	7	3	2	2	0	ETS1	H3K27ac|chr11:128511748-128522372,H3K27ac|chr11:128522547-128523906
CRE_14_35248	chr14	105741001	105744000	9	2	7	2	1	1	0	IGH,IGHG1	H3K27ac|chr14:105741093-105743749,SE|chr14:105661424-105776977
CRE_14_35591	chr14	106770001	106773000	16	9	7	2	2	2	0	IGH	H3K27ac|chr14:106768050-106771077,H3K27ac|chr14:106771178-106777354,SE|chr14:106713709-106792826
CRE_11_11093	chr11	33276001	33279000	11	5	6	1	1	1	0	HIPK3
CRE_22_7466	chr22	22395001	22398000	10	4	6	2	1	1	0	IGL	H3K27ac|chr22:22393773-22398900,SE|chr22:22352120-22405506
CRE_X_48296	chrX	144885001	144888000	13	7	6	1	1	1	0
CRE_4_47548	chr4	142641001	142644000	10	5	5	1	1	1	0	INPP4B
CRE_1_73385	chr1	220152001	220155000	8	4	4	1	1	1	0	RAB3GAP2
CRE_6_19169	chr6	57504001	57507000	8	4	4	1	1	1	0	PRIM2
CRE_7_18461	chr7	55380001	55383000	8	4	4	1	1	1	0	LANCL2
CRE_7_43199	chr7	129594001	129597000	6	2	4	1	1	1	0
CRE_7_49676	chr7	149025001	149028000	8	4	4	1	1	1	0	PDIA4	H3K27ac|chr7:149025220-149029519
CRE_11_30122	chr11	90363001	90366000	8	4	4	1	1	1	0	DISC1FP1
CRE_11_30138	chr11	90411001	90414000	8	4	4	1	1	1	0	DISC1FP1
CRE_14_35385	chr14	106152001	106155000	16	12	4	1	1	1	0	IGH
CRE_16_9105	chr16	27312001	27315000	9	5	4	2	1	1	0	IL4R	H3K27ac|chr16:27313925-27320235
CRE_16_28633	chr16	85896001	85899000	7	3	4	2	1	1	0		SE|chr16:85898770-85950393
CRE_22_7469	chr22	22404001	22407000	12	8	4	2	2	2	0	LOC101929255	H3K27ac|chr22:22400006-22405490,SE|chr22:22352120-22405506
CRE_22_7470	chr22	22407001	22410000	9	5	4	1	1	1	0	IGL
CRE_X_4326	chrX	12975001	12978000	7	3	4	4	2	2	0	TMSB4X	H3K27ac|chrX:12969867-12981232,SE|chrX:12946575-12982202
CRE_X_8890	chrX	26667001	26670000	9	5	4	1	1	1	0
CRE_1_59307	chr1	177918001	177921000	7	4	3	1	1	1	0
CRE_3_20209	chr3	60624001	60627000	4	1	3	2	1	1	0	FHIT
CRE_3_28393	chr3	85176001	85179000	7	4	3	1	1	1	0	CADM2
CRE_4_19217	chr4	57648001	57651000	4	1	3	2	1	1	0
CRE_7_24013	chr7	72036001	72039000	7	4	3	1	1	1	0	CALN1
CRE_7_37074	chr7	111219001	111222000	6	3	3	3	2	2	0	IMMP2L
CRE_7_41856	chr7	125565001	125568000	4	1	3	1	1	1	0
CRE_9_28354	chr9	85060001	85063000	7	4	3	1	1	1	0
CRE_14_34413	chr14	103236001	103239000	7	4	3	1	1	1	0
CRE_14_34415	chr14	103242001	103245000	9	6	3	1	1	1	0
CRE_X_32391	chrX	97170001	97173000	4	1	3	2	1	1	0	DIAPH2
CRE_X_49967	chrX	149898001	149901000	7	4	3	1	1	1	0
CRE_2_27798	chr2	83391001	83394000	6	4	2	1	1	1	0
CRE_3_62333	chr3	186996001	186999000	5	3	2	2	1	1	0	ST6GAL1	H3K27ac|chr3:186985163-187005217,SE|chr3:186976411-187045752
CRE_4_47544	chr4	142629001	142632000	6	4	2	1	1	1	0	INPP4B
CRE_4_56974	chr4	170919001	170922000	6	4	2	1	1	1	0
CRE_5_54634	chr5	163899001	163902000	13	11	2	1	1	1	0
CRE_6_42938	chr6	128811001	128814000	6	4	2	1	1	1	0
CRE_8_1145	chr8	3432001	3435000	6	4	2	1	1	1	0	CSMD1
CRE_16_26226	chr16	78675001	78678000	4	2	2	2	1	1	0	WWOX
CRE_18_11383	chr18	34146001	34149000	4	2	2	2	1	1	0	NOL4
CRE_22_7566	chr22	22695001	22698000	7	5	2	1	1	1	0	LOC107983973	H3K27ac|chr22:22683027-22698159,SE|chr22:22648642-22755867
CRE_22_7632	chr22	22893001	22896000	8	6	2	1	1	1	0	IGLL5	H3K27ac|chr22:22877573-22900242,SE|chr22:22848569-22956505
CRE_X_30994	chrX	92979001	92982000	6	4	2	1	1	1	0
CRE_3_62776	chr3	188325001	188328000	5	4	1	1	1	1	0	LPP
CRE_4_30833	chr4	92496001	92499000	5	4	1	2	1	1	0	GRID2
CRE_4_62862	chr4	188583001	188586000	6	5	1	1	1	1	0	LINC01060
CRE_5_54636	chr5	163905001	163908000	5	4	1	1	1	1	0		H3K27ac|chr5:163906550-163910473
CRE_7_36998	chr7	110991001	110994000	4	3	1	2	1	1	0	IMMP2L
CRE_7_37012	chr7	111033001	111036000	5	4	1	2	1	1	0	IMMP2L
CRE_8_19334	chr8	57999001	58002000	4	3	1	2	1	1	0	FAM110B
CRE_8_46772	chr8	140313001	140316000	6	5	1	1	1	1	0	TRAPPC9
CRE_11_28583	chr11	85746001	85749000	6	5	1	2	1	1	0	SYTL2
CRE_12_19758	chr12	59271001	59274000	4	3	1	2	1	1	0
CRE_16_26182	chr16	78543001	78546000	4	3	1	2	1	1	0	WWOX
CRE_18_20321	chr18	60960001	60963000	5	4	1	1	1	1	0
CRE_18_21051	chr18	63150001	63153000	5	4	1	2	1	1	0	BCL2	H3K27ac|chr18:63126078-63164642,SE|chr18:63125791-63175947
CRE_22_7441	chr22	22320001	22323000	4	3	1	1	1	1	0	BMS1P20
CRE_22_7604	chr22	22809001	22812000	6	5	1	1	1	1	0	LOC107985543	H3K27ac|chr22:22809430-22813186
CRE_22_7629	chr22	22884001	22887000	4	3	1	2	1	1	0	IGL	H3K27ac|chr22:22877573-22900242,SE|chr22:22848569-22956505
CRE_12_40676	chr12	122025001	122028000	8	5	3	4	3	2	-1	BCL7A	H3K27ac|chr12:122017939-122033248,SE|chr12:121968384-122083322
CRE_3_20194	chr3	60579001	60582000	4	2	2	2	2	1	-1	FHIT
CRE_3_63549	chr3	190644001	190647000	4	2	2	3	2	1	-1	IL1RAP
CRE_5_54606	chr5	163815001	163818000	6	4	2	2	2	1	-1
CRE_6_6130	chr6	18387001	18390000	4	2	2	2	2	1	-1	RNF144B	H3K27ac|chr6:18386100-18391615
CRE_11_30153	chr11	90456001	90459000	6	4	2	2	2	1	-1	DISC1FP1
CRE_4_8622	chr4	25863001	25866000	5	4	1	3	2	1	-1	LOC102723733	H3K27ac|chr4:25858649-25882026,SE|chr4:25842232-25883723
CRE_4_15499	chr4	46494001	46497000	4	3	1	3	2	1	-1
CRE_4_37187	chr4	111558001	111561000	4	3	1	3	2	1	-1
CRE_4_37921	chr4	113760001	113763000	4	3	1	3	2	1	-1	CAMK2D	H3K27ac|chr4:113756576-113763629
CRE_4_45140	chr4	135417001	135420000	5	4	1	2	2	1	-1
CRE_6_41087	chr6	123258001	123261000	4	3	1	3	2	1	-1	TRDN
CRE_8_32835	chr8	98502001	98505000	6	5	1	2	2	1	-1	STK3
CRE_10_30712	chr10	92133001	92136000	4	3	1	3	2	1	-1	CPEB3
CRE_11_29262	chr11	87783001	87786000	4	3	1	3	2	1	-1	LOC107984361
CRE_13_16068	chr13	48201001	48204000	4	3	1	3	2	1	-1	LOC105370198
CRE_22_7648	chr22	22941001	22944000	5	4	1	2	2	1	-1		H3K27ac|chr22:22905824-22956118,SE|chr22:22848569-22956505
CRE_1_33557	chr1	100668001	100671000	4	4	0	1	1	0	-1
CRE_2_1532	chr2	4593001	4596000	6	6	0	1	1	0	-1
CRE_2_60873	chr2	182616001	182619000	4	4	0	1	1	0	-1
CRE_3_5482	chr3	16443001	16446000	4	4	0	1	1	0	-1	RFTN1	H3K27ac|chr3:16423012-16455931,SE|chr3:16359087-16517371
CRE_3_21568	chr3	64701001	64704000	4	4	0	1	1	0	-1
CRE_3_46985	chr3	140952001	140955000	4	4	0	1	1	0	-1	SLC25A36
CRE_3_47950	chr3	143847001	143850000	4	4	0	1	1	0	-1	SLC9A9
CRE_3_47952	chr3	143853001	143856000	6	6	0	1	1	0	-1
CRE_3_47958	chr3	143871001	143874000	4	4	0	1	1	0	-1
CRE_3_61193	chr3	183576001	183579000	4	4	0	1	1	0	-1		SE|chr3:183484656-183593911
CRE_3_62781	chr3	188340001	188343000	6	6	0	1	1	0	-1	LPP
CRE_4_40230	chr4	120687001	120690000	4	4	0	1	1	0	-1	PRDM5
CRE_6_4785	chr6	14352001	14355000	4	4	0	1	1	0	-1
CRE_6_12999	chr6	38994001	38997000	4	4	0	1	1	0	-1	DNAH8
CRE_6_33807	chr6	101418001	101421000	4	4	0	1	1	0	-1	GRIK2
CRE_6_39267	chr6	117798001	117801000	4	4	0	1	1	0	-1
CRE_6_49652	chr6	148953001	148956000	6	6	0	1	1	0	-1	UST
CRE_6_49653	chr6	148956001	148959000	12	12	0	1	1	0	-1	UST
CRE_6_49654	chr6	148959001	148962000	7	7	0	1	1	0	-1	UST
CRE_6_49655	chr6	148962001	148965000	8	8	0	1	1	0	-1	UST
CRE_6_49659	chr6	148974001	148977000	7	7	0	1	1	0	-1	UST
CRE_6_49660	chr6	148977001	148980000	13	13	0	1	1	0	-1	UST
CRE_6_49662	chr6	148983001	148986000	4	4	0	1	1	0	-1	UST
CRE_6_49663	chr6	148986001	148989000	8	8	0	1	1	0	-1	UST
CRE_6_49664	chr6	148989001	148992000	5	5	0	1	1	0	-1	UST
CRE_6_49665	chr6	148992001	148995000	4	4	0	1	1	0	-1	UST
CRE_6_49669	chr6	149004001	149007000	8	8	0	1	1	0	-1	UST
CRE_6_49670	chr6	149007001	149010000	6	6	0	1	1	0	-1	UST
CRE_6_49672	chr6	149013001	149016000	6	6	0	1	1	0	-1	UST
CRE_7_867	chr7	2598001	2601000	4	4	0	1	1	0	-1	IQCE
CRE_8_37335	chr8	112002001	112005000	4	4	0	1	1	0	-1
CRE_9_27892	chr9	83674001	83677000	5	5	0	1	1	0	-1	UBQLN1
CRE_10_11005	chr10	33012001	33015000	4	4	0	1	1	0	-1	LOC101929475
CRE_10_20541	chr10	61620001	61623000	4	4	0	1	1	0	-1
CRE_10_31181	chr10	93540001	93543000	4	4	0	1	1	0	-1
CRE_11_12970	chr11	38907001	38910000	4	4	0	1	1	0	-1
CRE_11_30164	chr11	90489001	90492000	4	4	0	1	1	0	-1	DISC1FP1
CRE_11_32470	chr11	97407001	97410000	6	6	0	1	1	0	-1
CRE_11_44728	chr11	134181001	134184000	5	5	0	1	1	0	-1	NCAPD3
CRE_12_9025	chr12	27072001	27075000	4	4	0	1	1	0	-1
CRE_12_16797	chr12	50388001	50391000	5	5	0	1	1	0	-1	FAM186A
CRE_13_29769	chr13	89304001	89307000	4	4	0	1	1	0	-1
CRE_14_35227	chr14	105678001	105681000	4	4	0	1	1	0	-1	IGH	H3K27ac|chr14:105679229-105680319,SE|chr14:105661424-105776977
CRE_14_35438	chr14	106311001	106314000	4	4	0	1	1	0	-1	IGH
CRE_18_1392	chr18	4173001	4176000	4	4	0	1	1	0	-1	DLGAP1
CRE_18_20397	chr18	61188001	61191000	4	4	0	1	1	0	-1
CRE_20_19063	chr20	57186001	57189000	4	4	0	1	1	0	-1	BMP7
CRE_22_7608	chr22	22821001	22824000	5	5	0	1	1	0	-1	LOC105372948	H3K27ac|chr22:22818199-22826892
CRE_X_32395	chrX	97182001	97185000	10	10	0	1	1	0	-1	DIAPH2
CRE_X_32629	chrX	97884001	97887000	5	5	0	1	1	0	-1
CRE_6_46707	chr6	140118001	140121000	5	3	2	4	3	1	-2
CRE_12_27860	chr12	83577001	83580000	5	4	1	3	3	1	-2
CRE_1_17718	chr1	53151001	53154000	4	4	0	2	2	0	-2
CRE_1_64848	chr1	194541001	194544000	4	4	0	2	2	0	-2
CRE_2_21789	chr2	65364001	65367000	4	4	0	2	2	0	-2	SPRED2	H3K27ac|chr2:65349328-65375620,SE|chr2:65349076-65437368
CRE_3_16161	chr3	48480001	48483000	4	4	0	2	2	0	-2	SHISA5
CRE_3_49494	chr3	148479001	148482000	4	4	0	2	2	0	-2
CRE_7_15532	chr7	46593001	46596000	4	4	0	2	2	0	-2
CRE_8_27062	chr8	81183001	81186000	5	5	0	2	2	0	-2
CRE_11_33692	chr11	101073001	101076000	5	5	0	2	2	0	-2	PGR
CRE_13_26026	chr13	78075001	78078000	4	4	0	2	2	0	-2
CRE_14_16356	chr14	49065001	49068000	4	4	0	2	2	0	-2	LOC105378178
CRE_X_18483	chrX	55446001	55449000	4	4	0	2	2	0	-2
CRE_2_13271	chr2	39810001	39813000	5	5	0	3	3	0	-3
CRE_12_20642	chr12	61923001	61926000	5	5	0	3	3	0	-3	FAM19A2

## Sheet: Fig. 4d H3K27ac
Tumor	Distance	Burden.avg	Burden.sd	Tumor	Distance	Burden.avg	Burden.sd
FL	0	0.0357707	0.0101802	DHL	0	0.160622	0.151444
FL	200	0.0363454	0.00989326	DHL	200	0.160481	0.151724
FL	400	0.0373193	0.00893805	DHL	400	0.161242	0.150724
FL	600	0.0387478	0.00796713	DHL	600	0.161374	0.150898
FL	800	0.0393212	0.00808241	DHL	800	0.161867	0.15179
FL	1000	0.0393452	0.00785085	DHL	1000	0.161198	0.150801
FL	1200	0.0394166	0.00693739	DHL	1200	0.160809	0.149938
FL	1400	0.0400657	0.00730085	DHL	1400	0.158447	0.147387
FL	1600	0.0399057	0.00622794	DHL	1600	0.157116	0.146159
FL	1800	0.0381624	0.00624425	DHL	1800	0.156782	0.144973
FL	2000	0.0382554	0.00620499	DHL	2000	0.154655	0.142386
FL	2200	0.0376572	0.00684093	DHL	2200	0.151817	0.139724
FL	2400	0.0367232	0.00854468	DHL	2400	0.149256	0.135983
FL	2600	0.0366028	0.00948195	DHL	2600	0.149391	0.134923
FL	2800	0.0362393	0.0106232	DHL	2800	0.147695	0.132565
FL	3000	0.0359356	0.0105931	DHL	3000	0.146392	0.130388
FL	3200	0.0367533	0.0104061	DHL	3200	0.145096	0.128776
FL	3400	0.038224	0.00968925	DHL	3400	0.14389	0.126427
FL	3600	0.0381535	0.00963689	DHL	3600	0.141738	0.122904
FL	3800	0.0374713	0.01117	DHL	3800	0.137919	0.119195
FL	4000	0.0374748	0.0105756	DHL	4000	0.136067	0.117109
FL	4200	0.0377445	0.0088828	DHL	4200	0.133264	0.114543
FL	4400	0.0381117	0.0086609	DHL	4400	0.132401	0.114654
FL	4600	0.0388994	0.0079556	DHL	4600	0.130839	0.113894
FL	4800	0.0397437	0.00853641	DHL	4800	0.128946	0.111576
FL	5000	0.039486	0.00914516	DHL	5000	0.129197	0.112181
FL	5200	0.0389633	0.00934442	DHL	5200	0.12871	0.110627
FL	5400	0.0379756	0.0107136	DHL	5400	0.12935	0.110312
FL	5600	0.036916	0.0116367	DHL	5600	0.128404	0.107916
FL	5800	0.0360868	0.0110581	DHL	5800	0.127	0.107595
FL	6000	0.0368254	0.00960249	DHL	6000	0.125907	0.107021
FL	6200	0.037607	0.00727305	DHL	6200	0.126261	0.106983
FL	6400	0.0373495	0.00784548	DHL	6400	0.123623	0.104485
FL	6600	0.0377365	0.00815463	DHL	6600	0.12315	0.103934
FL	6800	0.0388843	0.00745872	DHL	6800	0.121977	0.101668
FL	7000	0.0396765	0.00727557	DHL	7000	0.1199	0.0984298
FL	7200	0.0402822	0.00747385	DHL	7200	0.120337	0.0985216
FL	7400	0.0397094	0.00857148	DHL	7400	0.12017	0.0996923
FL	7600	0.039686	0.00885769	DHL	7600	0.119624	0.0987257
FL	7800	0.0385279	0.00943006	DHL	7800	0.119754	0.100418
FL	8000	0.0390245	0.00936683	DHL	8000	0.119097	0.101212
FL	8200	0.0387066	0.010447	DHL	8200	0.119134	0.10093
FL	8400	0.0369814	0.010783	DHL	8400	0.117465	0.0981571
FL	8600	0.0365164	0.0101459	DHL	8600	0.115785	0.0971002
FL	8800	0.0373896	0.00900819	DHL	8800	0.11512	0.096457
FL	9000	0.0366253	0.00994495	DHL	9000	0.113785	0.0940572
FL	9200	0.0377808	0.00875439	DHL	9200	0.113613	0.0924582
FL	9400	0.0389013	0.00766478	DHL	9400	0.112528	0.0900505
FL	9600	0.0380106	0.00759545	DHL	9600	0.110455	0.0869549
FL	9800	0.0375639	0.0084885	DHL	9800	0.106583	0.0817233
FL	10000	0.0378664	0.00827552	DHL	10000	0.10377	0.0781159
FL	10200	0.0380437	0.00961445	DHL	10200	0.104403	0.0801636
FL	10400	0.0380727	0.0111162	DHL	10400	0.104654	0.0810226
FL	10600	0.038534	0.0115783	DHL	10600	0.104605	0.0807498
FL	10800	0.0373699	0.0103283	DHL	10800	0.102493	0.0787458
FL	11000	0.0380281	0.0116181	DHL	11000	0.101374	0.0805574
FL	11200	0.0385553	0.0107572	DHL	11200	0.0986433	0.0783783
FL	11400	0.0386644	0.0120368	DHL	11400	0.0937777	0.0733739
FL	11600	0.0391993	0.0120561	DHL	11600	0.0923549	0.0734811
FL	11800	0.0383956	0.0131098	DHL	11800	0.0915319	0.0714487
FL	12000	0.0351814	0.0144447	DHL	12000	0.0914503	0.0705713
FL	12200	0.0352687	0.0140097	DHL	12200	0.091532	0.0695252
FL	12400	0.0372828	0.0123435	DHL	12400	0.0885885	0.0667994
FL	12600	0.0369582	0.0113421	DHL	12600	0.0882785	0.0672083
FL	12800	0.0375546	0.0126762	DHL	12800	0.0871234	0.0661631
FL	13000	0.0373087	0.0109036	DHL	13000	0.084304	0.0659948
FL	13200	0.038885	0.011698	DHL	13200	0.0828705	0.0651135
FL	13400	0.0368597	0.00994247	DHL	13400	0.0785777	0.0629506
FL	13600	0.0379515	0.00942476	DHL	13600	0.073538	0.0563342
FL	13800	0.0374736	0.00904231	DHL	13800	0.0719246	0.0545649
FL	14000	0.0364353	0.00859429	DHL	14000	0.0718237	0.0530547
FL	14200	0.0335798	0.00928688	DHL	14200	0.0696386	0.0507666
FL	14400	0.0349258	0.00925151	DHL	14400	0.0695513	0.0514623
FL	14600	0.0349688	0.00951001	DHL	14600	0.0679782	0.0496172
FL	14800	0.0350808	0.0113583	DHL	14800	0.0668915	0.0478045
FL	15000	0.0346448	0.0106608	DHL	15000	0.0683564	0.0497083
FL	15200	0.0355928	0.00996181	DHL	15200	0.0681631	0.0474526
FL	15400	0.0358557	0.00925147	DHL	15400	0.0670711	0.0455585
FL	15600	0.0360915	0.0101324	DHL	15600	0.0675414	0.0454781
FL	15800	0.0356392	0.0115845	DHL	15800	0.0661031	0.0444534
FL	16000	0.0338696	0.0102687	DHL	16000	0.0654386	0.0417371
FL	16200	0.0348881	0.011857	DHL	16200	0.06491	0.0412167
FL	16400	0.0347845	0.0121451	DHL	16400	0.0653931	0.0417257
FL	16600	0.0367787	0.0108625	DHL	16600	0.0652975	0.0405184
FL	16800	0.0374591	0.0123519	DHL	16800	0.0648698	0.0409802
FL	17000	0.0366774	0.0119879	DHL	17000	0.0660686	0.0418698
FL	17200	0.0368111	0.0108684	DHL	17200	0.0657575	0.0415118
FL	17400	0.036151	0.0122145	DHL	17400	0.0644111	0.0414248
FL	17600	0.0343441	0.0105867	DHL	17600	0.0651367	0.0416014
FL	17800	0.0340803	0.0105704	DHL	17800	0.0648001	0.042899
FL	18000	0.03446	0.012236	DHL	18000	0.0644558	0.0411014
FL	18200	0.0337442	0.0120143	DHL	18200	0.063424	0.0401372
FL	18400	0.0341416	0.0116873	DHL	18400	0.0626143	0.0394702
FL	18600	0.0346631	0.0120059	DHL	18600	0.0639195	0.0427655
FL	18800	0.0358893	0.00971611	DHL	18800	0.0634527	0.0423223
FL	19000	0.0358068	0.0104391	DHL	19000	0.0636601	0.042427
FL	19200	0.0358515	0.0124822	DHL	19200	0.0639114	0.0416634
FL	19400	0.0354962	0.00967376	DHL	19400	0.0638267	0.041982
FL	19600	0.0372221	0.00860036	DHL	19600	0.0629207	0.0407483
FL	19800	0.0379413	0.00733118	DHL	19800	0.0642309	0.041708
FL	20000	0.0376019	0.007869	DHL	20000	0.0647096	0.0399333
FL	20200	0.0380116	0.00945444	DHL	20200	0.0641844	0.0382339
FL	20400	0.0382177	0.0110449	DHL	20400	0.0630696	0.0390399
FL	20600	0.0380497	0.0116224	DHL	20600	0.0628341	0.0394597
FL	20800	0.0391202	0.0125604	DHL	20800	0.0620764	0.039636
FL	21000	0.0378001	0.0122624	DHL	21000	0.0634091	0.0406883
FL	21200	0.0386939	0.0130751	DHL	21200	0.0648148	0.0428137
FL	21400	0.0382681	0.0128956	DHL	21400	0.0640351	0.0404477
FL	21600	0.0383469	0.0121439	DHL	21600	0.0634054	0.0369643
FL	21800	0.0388551	0.00983613	DHL	21800	0.0617108	0.0368897
FL	22000	0.0378624	0.0110856	DHL	22000	0.0623558	0.0392668
FL	22200	0.0400438	0.0112434	DHL	22200	0.0622091	0.039397
FL	22400	0.040439	0.0124685	DHL	22400	0.0611713	0.0382615
FL	22600	0.0406026	0.0126366	DHL	22600	0.0601783	0.0372526
FL	22800	0.0416618	0.0144386	DHL	22800	0.0595821	0.0361023
FL	23000	0.0408669	0.0122265	DHL	23000	0.058829	0.0349439
FL	23200	0.0409591	0.0129294	DHL	23200	0.0595867	0.0348167
FL	23400	0.0404617	0.0116095	DHL	23400	0.0588929	0.0345427
FL	23600	0.0386298	0.00917974	DHL	23600	0.0582476	0.0335643
FL	23800	0.0394115	0.00843043	DHL	23800	0.0595912	0.0345258
FL	24000	0.0393668	0.00841155	DHL	24000	0.0609849	0.0324094
FL	24200	0.0385772	0.00726635	DHL	24200	0.0620597	0.032916
FL	24400	0.0385293	0.007165	DHL	24400	0.0617315	0.0337204
FL	24600	0.0375135	0.00973472	DHL	24600	0.062526	0.0358068
FL	24800	0.0370325	0.0103817	DHL	24800	0.0621925	0.0363313
FL	25000	0.0367976	0.00916158	DHL	25000	0.0625589	0.0394846
FL	25200	0.0380266	0.0107626	DHL	25200	0.0630841	0.0394182
FL	25400	0.0367085	0.0112767	DHL	25400	0.0623713	0.0397184
FL	25600	0.0367142	0.0114571	DHL	25600	0.0620239	0.0389165
FL	25800	0.0372646	0.0126482	DHL	25800	0.0613047	0.0369636
FL	26000	0.036447	0.0120273	DHL	26000	0.0610118	0.0372978
FL	26200	0.0365358	0.0116376	DHL	26200	0.0575981	0.0343299
FL	26400	0.0358456	0.00964501	DHL	26400	0.0583036	0.0348447
FL	26600	0.0369369	0.00896461	DHL	26600	0.0575818	0.0362281
FL	26800	0.0360956	0.00969546	DHL	26800	0.0551843	0.0336548
FL	27000	0.0370645	0.010238	DHL	27000	0.05417	0.0337199
FL	27200	0.0364833	0.00952043	DHL	27200	0.0548303	0.0334762
FL	27400	0.0369557	0.00991927	DHL	27400	0.0566142	0.0333051
FL	27600	0.037272	0.0120505	DHL	27600	0.0603741	0.0365669
FL	27800	0.038665	0.0125392	DHL	27800	0.0615919	0.0368628
FL	28000	0.0380312	0.0120955	DHL	28000	0.0610601	0.0369395
FL	28200	0.0389948	0.0112518	DHL	28200	0.0608547	0.034951
FL	28400	0.039534	0.0110567	DHL	28400	0.058515	0.0314158
FL	28600	0.0413692	0.0112543	DHL	28600	0.0594114	0.0325502
FL	28800	0.0387414	0.0110336	DHL	28800	0.0580741	0.0343494
FL	29000	0.0408923	0.0127923	DHL	29000	0.0566136	0.0335384
FL	29200	0.0395636	0.0152322	DHL	29200	0.0553629	0.031255
FL	29400	0.0410663	0.0152509	DHL	29400	0.0534924	0.0307736
FL	29600	0.0408345	0.0152194	DHL	29600	0.0523943	0.0292617
FL	29800	0.0391739	0.0170832	DHL	29800	0.0486607	0.0252862
FL	30000	0.0390511	0.0171931	DHL	30000	0.0478884	0.0218974
FL	30200	0.0380814	0.0163429	DHL	30200	0.0455809	0.0191324
FL	30400	0.0366285	0.0139823	DHL	30400	0.0455395	0.0208801
FL	30600	0.0369102	0.0138314	DHL	30600	0.0475275	0.0240908
FL	30800	0.03741	0.0125293	DHL	30800	0.0477131	0.025371
FL	31000	0.0380103	0.0129276	DHL	31000	0.049044	0.0278012
FL	31200	0.0384735	0.0131775	DHL	31200	0.0496883	0.0284862
FL	31400	0.0384311	0.0155588	DHL	31400	0.048961	0.0263832
FL	31600	0.0380154	0.0145945	DHL	31600	0.0480972	0.0240716
FL	31800	0.037291	0.0112707	DHL	31800	0.0518415	0.0266586
FL	32000	0.0375904	0.0110517	DHL	32000	0.0527608	0.0276051
FL	32200	0.0378368	0.0108841	DHL	32200	0.0526738	0.0278998
FL	32400	0.0378334	0.00955849	DHL	32400	0.0511192	0.0248144
FL	32600	0.0377799	0.00899207	DHL	32600	0.0504929	0.0244077
FL	32800	0.0374487	0.00860503	DHL	32800	0.04812	0.0229454
FL	33000	0.0375485	0.00880356	DHL	33000	0.046786	0.0211631
FL	33200	0.0373966	0.0113545	DHL	33200	0.0462026	0.0196757
FL	33400	0.0373418	0.0122158	DHL	33400	0.0464949	0.0174617
FL	33600	0.0358695	0.0139828	DHL	33600	0.0462172	0.0162404
FL	33800	0.0357786	0.01408	DHL	33800	0.0445681	0.0172734
FL	34000	0.0379633	0.0103989	DHL	34000	0.0455642	0.0198762
FL	34200	0.0382014	0.0096175	DHL	34200	0.0453657	0.0191446
FL	34400	0.0358899	0.00810803	DHL	34400	0.04367	0.0177033
FL	34600	0.035855	0.0109269	DHL	34600	0.0445991	0.0162987
FL	34800	0.035552	0.0102811	DHL	34800	0.0450956	0.0194246
FL	35000	0.0320825	0.0128085	DHL	35000	0.0433426	0.0163781
FL	35200	0.0315864	0.0128344	DHL	35200	0.0430368	0.0169522
FL	35400	0.0333067	0.0102881	DHL	35400	0.0437134	0.0164812
FL	35600	0.0350924	0.00970389	DHL	35600	0.0446202	0.0155044
FL	35800	0.036887	0.0085639	DHL	35800	0.0423336	0.013201
FL	36000	0.0373205	0.00867975	DHL	36000	0.0413963	0.0143688
FL	36200	0.0363344	0.00935284	DHL	36200	0.0417483	0.0157141
FL	36400	0.0381248	0.00998743	DHL	36400	0.040797	0.0134068
FL	36600	0.0379902	0.0100996	DHL	36600	0.0399382	0.0150198
FL	36800	0.0352154	0.0103069	DHL	36800	0.0396567	0.0141895
FL	37000	0.033078	0.00903644	DHL	37000	0.0386084	0.017261
FL	37200	0.0313706	0.0138613	DHL	37200	0.0377475	0.0182986
FL	37400	0.031359	0.0095432	DHL	37400	0.0354933	0.0172527
FL	37600	0.031777	0.0116779	DHL	37600	0.0345314	0.0146652
FL	37800	0.0317414	0.0109337	DHL	37800	0.0347893	0.0136046
FL	38000	0.0295427	0.0105796	DHL	38000	0.0335392	0.0144119
FL	38200	0.0286442	0.00981433	DHL	38200	0.03098	0.0127623
FL	38400	0.029388	0.00877084	DHL	38400	0.0307049	0.0105053
FL	38600	0.027968	0.00876137	DHL	38600	0.0298767	0.00989643
FL	38800	0.026465	0.00889941	DHL	38800	0.0284644	0.0104445
FL	39000	0.0263458	0.0120135	DHL	39000	0.0271574	0.0114051
FL	39200	0.0264133	0.0106489	DHL	39200	0.0271198	0.0116747
FL	39400	0.0266871	0.00981387	DHL	39400	0.0260596	0.0108102
FL	39600	0.0259955	0.0101317	DHL	39600	0.026245	0.0106803
FL	39800	0.0260355	0.00998725	DHL	39800	0.0284794	0.011372
FL	40000	0.0256662	0.00937781	DHL	40000	0.0308567	0.0131125
FL	40200	0.0250073	0.0124339	DHL	40200	0.031297	0.0136583
FL	40400	0.0286211	0.0112788	DHL	40400	0.0339309	0.0144886
FL	40600	0.0284935	0.0110911	DHL	40600	0.0338055	0.014158
FL	40800	0.0283156	0.0113315	DHL	40800	0.0347554	0.0150671
FL	41000	0.0326608	0.0095582	DHL	41000	0.0353129	0.0167294
FL	41200	0.0346453	0.0099535	DHL	41200	0.0363229	0.0152759
FL	41400	0.0347352	0.010134	DHL	41400	0.0357812	0.0158872
FL	41600	0.0340183	0.010734	DHL	41600	0.0338893	0.0139066
FL	41800	0.0331432	0.0141719	DHL	41800	0.0350095	0.0154027
FL	42000	0.0320871	0.0125282	DHL	42000	0.03384	0.0156051
FL	42200	0.031471	0.0114169	DHL	42200	0.0332813	0.0136401
FL	42400	0.0332257	0.00785129	DHL	42400	0.0335291	0.0128104
FL	42600	0.032905	0.00965762	DHL	42600	0.0317612	0.01482
FL	42800	0.0316382	0.00932488	DHL	42800	0.0310516	0.0109076
FL	43000	0.0304492	0.0119884	DHL	43000	0.0308783	0.0101466
FL	43200	0.0282646	0.0108306	DHL	43200	0.0312353	0.00915896
FL	43400	0.0287785	0.0112622	DHL	43400	0.0308973	0.010454
FL	43600	0.0288658	0.0123781	DHL	43600	0.0325189	0.0118217
FL	43800	0.0286317	0.0118762	DHL	43800	0.0318596	0.0121164
FL	44000	0.0295041	0.0101619	DHL	44000	0.0317475	0.00938259
FL	44200	0.0295583	0.0107066	DHL	44200	0.02987	0.0094259
FL	44400	0.0283227	0.00951275	DHL	44400	0.0298608	0.00797554
FL	44600	0.0297753	0.00995316	DHL	44600	0.0293526	0.00643209
FL	44800	0.0275559	0.0135747	DHL	44800	0.0281647	0.00492365
FL	45000	0.0275589	0.0128149	DHL	45000	0.0271128	0.00526324
FL	45200	0.0272905	0.0124609	DHL	45200	0.0280148	0.00457529
FL	45400	0.0262659	0.0120274	DHL	45400	0.0278764	0.00401248
FL	45600	0.025445	0.0117446	DHL	45600	0.0262738	0.00438174
FL	45800	0.0270001	0.00763243	DHL	45800	0.0272767	0.00676952
FL	46000	0.0276204	0.00892929	DHL	46000	0.02676	0.0069147
FL	46200	0.0256697	0.00819958	DHL	46200	0.0264168	0.00404375
FL	46400	0.0297418	0.00590592	DHL	46400	0.0265182	0.00861381
FL	46600	0.0307933	0.00876827	DHL	46600	0.0255945	0.00722236
FL	46800	0.0257414	0.00459159	DHL	46800	0.0260509	0.00693166
FL	47000	0.0264363	0.00577513	DHL	47000	0.0261383	0.0107745
FL	47200	0.0269215	0.00538517	DHL	47200	0.0280486	0.0119583
FL	47400	0.0289974	0.00779681	DHL	47400	0.0278235	0.0121115
FL	47600	0.029281	0.00651317	DHL	47600	0.0279003	0.0130919
FL	47800	0.0304259	0.00565199	DHL	47800	0.0261381	0.0102045
FL	48000	0.0299498	0.00540625	DHL	48000	0.0242393	0.00985963
FL	48200	0.0295966	0.00597514	DHL	48200	0.0241629	0.0107315
FL	48400	0.030269	0.0052714	DHL	48400	0.0237916	0.0100752
FL	48600	0.0312428	0.00538225	DHL	48600	0.0238617	0.0117288
FL	48800	0.0341274	0.00925601	DHL	48800	0.0232441	0.0121761
FL	49000	0.0337322	0.00462643	DHL	49000	0.0240284	0.0105564
FL	49200	0.0335457	0.00454005	DHL	49200	0.0250288	0.0103888
FL	49400	0.03035	0.0085466	DHL	49400	0.0253859	0.0107217
FL	49600	0.028919	0.0133612	DHL	49600	0.0243227	0.0104762
FL	49800	0.0323263	0.00960678	DHL	49800	0.0242005	0.0103886
FL	50000	0.0332779	0.0100842	DHL	50000	0.022404	0.00959962
FL	50200	0.0326638	0.00997779	DHL	50200	0.0225196	0.00882243
FL	50400	0.030593	0.00900604	DHL	50400	0.0224967	0.00730309
FL	50600	0.0305625	0.00863925	DHL	50600	0.0237149	0.00751335
FL	50800	0.030618	0.0102752	DHL	50800	0.023939	0.006519
FL	51000	0.0288891	0.0145716	DHL	51000	0.0260453	0.00812268
FL	51200	0.0280786	0.0138578	DHL	51200	0.029107	0.00751994
FL	51400	0.0288341	0.014223	DHL	51400	0.0281957	0.00868495
FL	51600	0.030077	0.0147142	DHL	51600	0.030284	0.00998369
FL	51800	0.030771	0.014998	DHL	51800	0.0285138	0.00949857
FL	52000	0.0319448	0.0153138	DHL	52000	0.0293707	0.0102925
FL	52200	0.0315204	0.014879	DHL	52200	0.0265242	0.0107125
FL	52400	0.0316288	0.0150341	DHL	52400	0.0266663	0.0116937
FL	52600	0.0309979	0.0085458	DHL	52600	0.0263561	0.0100193
FL	52800	0.0319397	0.00532317	DHL	52800	0.0253953	0.0105773
FL	53000	0.0318185	0.00434372	DHL	53000	0.0261178	0.0108778
FL	53200	0.0282012	0.00797076	DHL	53200	0.0263593	0.00974204
FL	53400	0.0291664	0.00885586	DHL	53400	0.0281051	0.010503
FL	53600	0.0286078	0.00860045	DHL	53600	0.0285047	0.00737413
FL	53800	0.0291511	0.00824475	DHL	53800	0.0275297	0.00906788
FL	54000	0.0306539	0.00865061	DHL	54000	0.0269735	0.00693406
FL	54200	0.0282773	0.00745228	DHL	54200	0.0264537	0.00571831
FL	54400	0.0290062	0.00778556	DHL	54400	0.0275912	0.00552048
FL	54600	0.0304653	0.00841356	DHL	54600	0.0261817	0.00411558
FL	54800	0.0301823	0.00758109	DHL	54800	0.02605	0.00240489
FL	55000	0.0296299	0.00839956	DHL	55000	0.0235139	0.00438393
FL	55200	0.0266517	0.0122912	DHL	55200	0.0241034	0.0035032
FL	55400	0.0260684	0.0125186	DHL	55400	0.0224284	0.00590882
FL	55600	0.0249916	0.0116138	DHL	55600	0.0223348	0.0061507
FL	55800	0.024393	0.0115191	DHL	55800	0.0247211	0.00734464
FL	56000	0.0235021	0.0115994	DHL	56000	0.0252969	0.00820705
FL	56200	0.0253699	0.0128894	DHL	56200	0.0251821	0.00860737
FL	56400	0.0258527	0.0136777	DHL	56400	0.0248078	0.00922312
FL	56600	0.025665	0.012672	DHL	56600	0.0267575	0.00820396
FL	56800	0.0258581	0.0124875	DHL	56800	0.028129	0.00910609
FL	57000	0.0304019	0.00473035	DHL	57000	0.0266333	0.00745897
FL	57200	0.0323484	0.00616871	DHL	57200	0.0270674	0.00798888
FL	57400	0.0287102	0.00396454	DHL	57400	0.0272955	0.00644608
FL	57600	0.0292515	0.00623286	DHL	57600	0.0263875	0.00931649
FL	57800	0.0281589	0.0101642	DHL	57800	0.0284266	0.00765674
FL	58000	0.0286554	0.0113569	DHL	58000	0.0270325	0.0078633
FL	58200	0.0286718	0.0135899	DHL	58200	0.0273588	0.00621869
FL	58400	0.0288907	0.0124654	DHL	58400	0.0286645	0.00874805
FL	58600	0.0303654	0.0147809	DHL	58600	0.0269724	0.00723332
FL	58800	0.0305235	0.0128191	DHL	58800	0.0276491	0.00820518
FL	59000	0.0276184	0.0162009	DHL	59000	0.028394	0.0108278
FL	59200	0.0323511	0.0108042	DHL	59200	0.0291269	0.0124999
FL	59400	0.0331222	0.0114792	DHL	59400	0.0289136	0.0109819
FL	59600	0.0300767	0.0123564	DHL	59600	0.0292135	0.0105991
FL	59800	0.028886	0.0164082	DHL	59800	0.0278501	0.00953608
FL	60000	0.0285524	0.0161736	DHL	60000	0.0273241	0.00924148
FL	60200	0.0286385	0.0161403	DHL	60200	0.0280665	0.0148598
FL	60400	0.0294353	0.0123848	DHL	60400	0.028583	0.0161042
FL	60600	0.0295939	0.0119911	DHL	60600	0.0271632	0.0150465
FL	60800	0.0325664	0.00760719	DHL	60800	0.0278991	0.012486
FL	61000	0.0328583	0.00742936	DHL	61000	0.0274023	0.0118687
FL	61200	0.0324016	0.00917695	DHL	61200	0.0277153	0.0108519
FL	61400	0.0329612	0.0117644	DHL	61400	0.0274678	0.0128665
FL	61600	0.0316061	0.0127388	DHL	61600	0.0259616	0.011247
FL	61800	0.0331819	0.0130987	DHL	61800	0.0266503	0.0109028
FL	62000	0.0317395	0.0150036	DHL	62000	0.0272326	0.00815769
FL	62200	0.0309448	0.0131327	DHL	62200	0.0255193	0.00847261
FL	62400	0.030661	0.0121796	DHL	62400	0.0237315	0.00735164
FL	62600	0.0288621	0.0109159	DHL	62600	0.022825	0.00704338
FL	62800	0.0276654	0.00859406	DHL	62800	0.0227868	0.00633375
FL	63000	0.0265833	0.00803831	DHL	63000	0.0224557	0.00887557
FL	63200	0.0280502	0.00888106	DHL	63200	0.0226666	0.00610502
FL	63400	0.029902	0.0151541	DHL	63400	0.0242082	0.00487349
FL	63600	0.0299488	0.0160354	DHL	63600	0.0250861	0.00388244
FL	63800	0.0296622	0.0164684	DHL	63800	0.0270409	0.00590695
FL	64000	0.0332341	0.0142899	DHL	64000	0.0279353	0.00419805
FL	64200	0.0333448	0.00898446	DHL	64200	0.0256404	0.0034268
FL	64400	0.0304962	0.00631908	DHL	64400	0.0275762	0.00507574
FL	64600	0.0328301	0.0105223	DHL	64600	0.0282018	0.007243
FL	64800	0.0316595	0.00969914	DHL	64800	0.0283745	0.00803806
FL	65000	0.0325325	0.00833947	DHL	65000	0.0289448	0.00682473
FL	65200	0.0333432	0.00967083	DHL	65200	0.0264731	0.00739929
FL	65400	0.0336884	0.0101536	DHL	65400	0.0250853	0.006444
FL	65600	0.0343051	0.00992284	DHL	65600	0.0248659	0.0061352
FL	65800	0.0333742	0.010633	DHL	65800	0.0243399	0.00558605
FL	66000	0.0303387	0.007766	DHL	66000	0.0246813	0.00527367
FL	66200	0.0292775	0.00706248	DHL	66200	0.0265548	0.00570453
FL	66400	0.0319367	0.0106388	DHL	66400	0.025792	0.00289162
FL	66600	0.0333942	0.0096406	DHL	66600	0.026099	0.00234829
FL	66800	0.0306939	0.00672637	DHL	66800	0.0288757	0.00540061
FL	67000	0.0274852	0.00633305	DHL	67000	0.0288494	0.00450509
FL	67200	0.0280201	0.00712114	DHL	67200	0.0278625	0.00424139
FL	67400	0.0268283	0.00946532	DHL	67400	0.0260399	0.00325936
FL	67600	0.0285812	0.0100967	DHL	67600	0.02537	0.00488104
FL	67800	0.0271838	0.0102816	DHL	67800	0.0234296	0.00387199
FL	68000	0.026522	0.00831431	DHL	68000	0.0220217	0.00295168
FL	68200	0.0261573	0.00798267	DHL	68200	0.0217151	0.00325629
FL	68400	0.0273973	0.00703968	DHL	68400	0.021751	0.00449798
FL	68600	0.0257843	0.00922248	DHL	68600	0.0213458	0.00367615
FL	68800	0.0293895	0.0100989	DHL	68800	0.0202443	0.0031309
FL	69000	0.030381	0.0101013	DHL	69000	0.0219576	0.00331497
FL	69200	0.0302849	0.00831378	DHL	69200	0.0214698	0.00333425
FL	69400	0.0298439	0.00816377	DHL	69400	0.0216376	0.00396864
FL	69600	0.0305533	0.0142324	DHL	69600	0.0209603	0.00508921
FL	69800	0.0299935	0.0135935	DHL	69800	0.0223798	0.00271344
FL	70000	0.0294036	0.0160961	DHL	70000	0.0235537	0.00552138
FL	70200	0.0314204	0.0114933	DHL	70200	0.0260489	0.00597456
FL	70400	0.0318381	0.0139483	DHL	70400	0.0269236	0.00724163
FL	70600	0.0331782	0.0136617	DHL	70600	0.0284443	0.00552817
FL	70800	0.0321761	0.0145215	DHL	70800	0.0305659	0.00728373
FL	71000	0.0321503	0.0142316	DHL	71000	0.0292352	0.00585323
FL	71200	0.0332508	0.0145525	DHL	71200	0.0291863	0.00497715
FL	71400	0.0345533	0.0123078	DHL	71400	0.0290636	0.0080657
FL	71600	0.034676	0.0141849	DHL	71600	0.0288141	0.00660103
FL	71800	0.0345509	0.0140526	DHL	71800	0.0303846	0.00651637
FL	72000	0.0344596	0.0118035	DHL	72000	0.0268872	0.00552479
FL	72200	0.0362078	0.0128457	DHL	72200	0.0254944	0.00551478
FL	72400	0.0334923	0.0136251	DHL	72400	0.027398	0.00577343
FL	72600	0.0350206	0.0109545	DHL	72600	0.0258295	0.0098999
FL	72800	0.0329022	0.006908	DHL	72800	0.0281261	0.0116882
FL	73000	0.0339688	0.00893888	DHL	73000	0.0274059	0.00876654
FL	73200	0.0336839	0.00870483	DHL	73200	0.0293312	0.0119628
FL	73400	0.0308453	0.0115348	DHL	73400	0.0309402	0.016958
FL	73600	0.0316749	0.012934	DHL	73600	0.0304175	0.017249
FL	73800	0.031718	0.0128153	DHL	73800	0.0279089	0.0144661
FL	74000	0.0277284	0.0145892	DHL	74000	0.027725	0.0148211
FL	74200	0.0271862	0.0135721	DHL	74200	0.0232366	0.0127159
FL	74400	0.0279054	0.0134608	DHL	74400	0.0205272	0.00805509
FL	74600	0.0288919	0.0142359	DHL	74600	0.0196455	0.00642086
FL	74800	0.0309861	0.0154694	DHL	74800	0.0220322	0.00873472
FL	75000	0.0314994	0.0153139	DHL	75000	0.0202956	0.0057436
FL	75200	0.0310435	0.0145567	DHL	75200	0.0183736	0.00496332
FL	75400	0.0331211	0.00843472	DHL	75400	0.0188194	0.00281122
FL	75600	0.0348103	0.010924	DHL	75600	0.0202136	0.00567432
FL	75800	0.0335938	0.0106932	DHL	75800	0.0210862	0.00375015
FL	76000	0.0334855	0.0101768	DHL	76000	0.0186661	0.00581567
FL	76200	0.0332713	0.0086233	DHL	76200	0.0217262	0.00793883
FL	76400	0.0302878	0.00724255	DHL	76400	0.0225581	0.0103234
FL	76600	0.0314773	0.00557253	DHL	76600	0.0226086	0.00938934
FL	76800	0.0322033	0.00918178	DHL	76800	0.0231618	0.00892751
FL	77000	0.030471	0.0103752	DHL	77000	0.0242038	0.0103749
FL	77200	0.0314928	0.00960041	DHL	77200	0.0232637	0.0125989
FL	77400	0.0286388	0.00592553	DHL	77400	0.0223516	0.0122543
FL	77600	0.031295	0.0108421	DHL	77600	0.0228175	0.0100983
FL	77800	0.0315227	0.0102927	DHL	77800	0.0232047	0.0106066
FL	78000	0.0320838	0.00991986	DHL	78000	0.0243538	0.0138544
FL	78200	0.034865	0.00917375	DHL	78200	0.0276311	0.0136827
FL	78400	0.035909	0.00867707	DHL	78400	0.0263891	0.0142517
FL	78600	0.0356586	0.00712271	DHL	78600	0.0262086	0.0136497
FL	78800	0.0343643	0.0088267	DHL	78800	0.028702	0.014769
FL	79000	0.0337685	0.00997734	DHL	79000	0.0287476	0.0154165
FL	79200	0.0358267	0.010179	DHL	79200	0.0288688	0.0140454
FL	79400	0.032669	0.0112784	DHL	79400	0.0259153	0.0114863
FL	79600	0.0364428	0.0125385	DHL	79600	0.0244766	0.00708662
FL	79800	0.0395732	0.0113066	DHL	79800	0.0251825	0.00851792
FL	80000	0.0428893	0.0112652	DHL	80000	0.0260746	0.00501192
FL	80200	0.0421125	0.00737279	DHL	80200	0.0286476	0.00760247
FL	80400	0.0402853	0.0105149	DHL	80400	0.0284725	0.00876821
FL	80600	0.0321911	0.0157904	DHL	80600	0.0277238	0.0126444
FL	80800	0.0318438	0.0167607	DHL	80800	0.028727	0.0144272
FL	81000	0.0292811	0.0176468	DHL	81000	0.0286468	0.0164155
FL	81200	0.0311446	0.0199632	DHL	81200	0.0294862	0.0140097
FL	81400	0.0325329	0.0208157	DHL	81400	0.0307906	0.0161803
FL	81600	0.032551	0.0195595	DHL	81600	0.031643	0.0151141
FL	81800	0.0347446	0.0199423	DHL	81800	0.0318845	0.0105306
FL	82000	0.0357711	0.0203389	DHL	82000	0.0317146	0.0083044
FL	82200	0.0346879	0.019596	DHL	82200	0.0311399	0.00626525
FL	82400	0.0377786	0.0159823	DHL	82400	0.0308825	0.00777541
FL	82600	0.0426056	0.012171	DHL	82600	0.0295587	0.00828286
FL	82800	0.0427065	0.0136963	DHL	82800	0.0295529	0.00873376
FL	83000	0.0420683	0.0139966	DHL	83000	0.0297725	0.0083353
FL	83200	0.0421018	0.0136604	DHL	83200	0.0304001	0.00783925
FL	83400	0.0418595	0.0121688	DHL	83400	0.0283024	0.00832161
FL	83600	0.0406228	0.0117736	DHL	83600	0.0286189	0.00561217
FL	83800	0.0394273	0.0116279	DHL	83800	0.0257474	0.00715311
FL	84000	0.0382287	0.0122428	DHL	84000	0.0253033	0.00553329
FL	84200	0.0365411	0.0113413	DHL	84200	0.0254907	0.0071945
FL	84400	0.0321639	0.0137207	DHL	84400	0.0265362	0.00849092
FL	84600	0.0309725	0.0100151	DHL	84600	0.0260281	0.00984304
FL	84800	0.0316175	0.00883126	DHL	84800	0.0269946	0.00903345
FL	85000	0.0313911	0.00534776	DHL	85000	0.0269904	0.00663026
FL	85200	0.0301587	0.00599183	DHL	85200	0.029641	0.00713154
FL	85400	0.0296594	0.00684586	DHL	85400	0.0290418	0.00775384
FL	85600	0.0309655	0.00642405	DHL	85600	0.0275958	0.0064289
FL	85800	0.0309049	0.0071503	DHL	85800	0.027341	0.00497334
FL	86000	0.0329615	0.00946766	DHL	86000	0.0265434	0.00287377
FL	86200	0.0376251	0.00855644	DHL	86200	0.0251653	0.00355645
FL	86400	0.0388058	0.00841418	DHL	86400	0.0267065	0.00390948
FL	86600	0.0410454	0.0106854	DHL	86600	0.0285283	0.00610868
FL	86800	0.0384519	0.0140977	DHL	86800	0.0305196	0.00823662
FL	87000	0.0373475	0.0212759	DHL	87000	0.0279125	0.00809327
FL	87200	0.0382428	0.0141655	DHL	87200	0.0282525	0.00656429
FL	87400	0.0384506	0.0139921	DHL	87400	0.0282468	0.00620065
FL	87600	0.0368639	0.0135399	DHL	87600	0.0283617	0.00736075
FL	87800	0.0354442	0.0103907	DHL	87800	0.0292809	0.00979986
FL	88000	0.0337512	0.0079412	DHL	88000	0.0301544	0.0103997
FL	88200	0.0338738	0.00934932	DHL	88200	0.0282772	0.0115373
FL	88400	0.0361127	0.00942821	DHL	88400	0.0288213	0.0124752
FL	88600	0.0369767	0.00987242	DHL	88600	0.0306436	0.0130906
FL	88800	0.0333935	0.0163839	DHL	88800	0.0323026	0.0095198
FL	89000	0.0316613	0.0145399	DHL	89000	0.0314889	0.0101685
FL	89200	0.0301024	0.0140867	DHL	89200	0.0300408	0.0079738
FL	89400	0.0296363	0.0143313	DHL	89400	0.0312539	0.00680783
FL	89600	0.0321798	0.0147854	DHL	89600	0.0299742	0.00705807
FL	89800	0.0338432	0.0155661	DHL	89800	0.030181	0.00998832
FL	90000	0.0317686	0.0148347	DHL	90000	0.0291908	0.00939245
FL	90200	0.0328532	0.0156121	DHL	90200	0.0274859	0.00910305
FL	90400	0.0328182	0.0171373	DHL	90400	0.0259699	0.010438
FL	90600	0.0326335	0.015414	DHL	90600	0.0268607	0.00831403
FL	90800	0.0365428	0.00975047	DHL	90800	0.0274203	0.00736405
FL	91000	0.0351616	0.0089153	DHL	91000	0.0277171	0.00573411
FL	91200	0.0368693	0.0063061	DHL	91200	0.0265809	0.00488264
FL	91400	0.0341856	0.00795308	DHL	91400	0.0248298	0.00654883
FL	91600	0.0320758	0.00658504	DHL	91600	0.024218	0.00700197
FL	91800	0.0294355	0.0064456	DHL	91800	0.023492	0.0090968
FL	92000	0.0296972	0.0062098	DHL	92000	0.023882	0.00925921
FL	92200	0.0285478	0.00616515	DHL	92200	0.0246879	0.0125433
FL	92400	0.0294305	0.00879765	DHL	92400	0.0238199	0.0113358
FL	92600	0.030954	0.012744	DHL	92600	0.0241554	0.0129458
FL	92800	0.0321411	0.0114186	DHL	92800	0.0256823	0.0145684
FL	93000	0.0315932	0.00933978	DHL	93000	0.0251925	0.0137267
FL	93200	0.0315983	0.0096469	DHL	93200	0.024831	0.0130552
FL	93400	0.030787	0.0158976	DHL	93400	0.0250369	0.00949458
FL	93600	0.0297395	0.0150056	DHL	93600	0.0248764	0.00920957
FL	93800	0.0298351	0.014356	DHL	93800	0.0242658	0.00916624
FL	94000	0.0292009	0.0147267	DHL	94000	0.0232009	0.00961509
FL	94200	0.0266748	0.0137426	DHL	94200	0.024819	0.00645553
FL	94400	0.028642	0.014527	DHL	94400	0.0250825	0.00595558
FL	94600	0.0321326	0.00824329	DHL	94600	0.0265181	0.00731945
FL	94800	0.0327828	0.00841145	DHL	94800	0.0255281	0.00765815
FL	95000	0.0331937	0.00893846	DHL	95000	0.0239119	0.00696886
FL	95200	0.0321521	0.00965382	DHL	95200	0.0211506	0.00656998
FL	95400	0.0307413	0.00716825	DHL	95400	0.0202535	0.00648116
FL	95600	0.0285073	0.0145779	DHL	95600	0.0213329	0.00511676
FL	95800	0.0347499	0.0104789	DHL	95800	0.0224297	0.00384206
FL	96000	0.0339534	0.00929901	DHL	96000	0.021489	0.00546353
FL	96200	0.0323392	0.00811458	DHL	96200	0.0224969	0.00638619
FL	96400	0.0341317	0.00844969	DHL	96400	0.0243746	0.00573105
FL	96600	0.0342291	0.00843768	DHL	96600	0.0245798	0.00572114
FL	96800	0.0308163	0.00836731	DHL	96800	0.0254812	0.00496853
FL	97000	0.0271873	0.014322	DHL	97000	0.0264577	0.00593462
FL	97200	0.0256119	0.0134383	DHL	97200	0.0235688	0.0051998
FL	97400	0.0252034	0.0134081	DHL	97400	0.0245538	0.00555067
FL	97600	0.0264813	0.0140213	DHL	97600	0.0255787	0.00519507
FL	97800	0.0256585	0.0121829	DHL	97800	0.0265794	0.00623876
FL	98000	0.0230951	0.0117222	DHL	98000	0.0279589	0.00984579
FL	98200	0.0235897	0.0119518	DHL	98200	0.0269122	0.00649565
FL	98400	0.0225816	0.0115074	DHL	98400	0.028928	0.00796491
FL	98600	0.0253328	0.0120469	DHL	98600	0.0284269	0.00792079
FL	98800	0.0240572	0.0119169	DHL	98800	0.0281408	0.00938999
FL	99000	0.0250569	0.0139222	DHL	99000	0.028712	0.00934692
FL	99200	0.0253516	0.0146029	DHL	99200	0.0286955	0.0122076
FL	99400	0.0240018	0.0146714	DHL	99400	0.0292711	0.0147232
FL	99600	0.0236231	0.014067	DHL	99600	0.0280254	0.0149314
FL	99800	0.0273749	0.00939872	DHL	99800	0.026227	0.013219
FL	100000	0.0263362	0.00844385	DHL	100000	0.0254297	0.0111027
FL	0	0.0357707	0.0101802	DHL	0	0.160622	0.151444
FL	-200	0.0364577	0.0098178	DHL	-200	0.160201	0.151713
FL	-400	0.0373491	0.00906984	DHL	-400	0.159133	0.150331
FL	-600	0.0379384	0.00866435	DHL	-600	0.158171	0.148664
FL	-800	0.0384075	0.00848209	DHL	-800	0.158668	0.149566
FL	-1000	0.0386544	0.00801811	DHL	-1000	0.15609	0.146378
FL	-1200	0.0393295	0.0068049	DHL	-1200	0.153837	0.1443
FL	-1400	0.0392675	0.00656414	DHL	-1400	0.152468	0.143184
FL	-1600	0.039297	0.00685832	DHL	-1600	0.151129	0.140964
FL	-1800	0.0400034	0.00682358	DHL	-1800	0.14915	0.137073
FL	-2000	0.0402388	0.0065721	DHL	-2000	0.149162	0.136953
FL	-2200	0.04058	0.00652796	DHL	-2200	0.148713	0.136957
FL	-2400	0.0406984	0.00774419	DHL	-2400	0.14761	0.134005
FL	-2600	0.0398189	0.00878241	DHL	-2600	0.144897	0.133334
FL	-2800	0.039145	0.00915698	DHL	-2800	0.142015	0.132565
FL	-3000	0.0397265	0.00852091	DHL	-3000	0.13869	0.129283
FL	-3200	0.0395967	0.0104729	DHL	-3200	0.138011	0.128479
FL	-3400	0.0388825	0.0121991	DHL	-3400	0.13659	0.12524
FL	-3600	0.0388878	0.0122521	DHL	-3600	0.134549	0.121433
FL	-3800	0.039176	0.0125335	DHL	-3800	0.130789	0.116102
FL	-4000	0.0390602	0.0113794	DHL	-4000	0.127825	0.112668
FL	-4200	0.0388173	0.01154	DHL	-4200	0.126803	0.111432
FL	-4400	0.0392104	0.00992265	DHL	-4400	0.1265	0.111711
FL	-4600	0.0388953	0.00987194	DHL	-4600	0.123268	0.10946
FL	-4800	0.04004	0.00986721	DHL	-4800	0.12229	0.10786
FL	-5000	0.0391984	0.0103169	DHL	-5000	0.12226	0.10908
FL	-5200	0.0395755	0.00998022	DHL	-5200	0.120545	0.108688
FL	-5400	0.0400921	0.010876	DHL	-5400	0.118249	0.107065
FL	-5600	0.0390481	0.013231	DHL	-5600	0.11737	0.106614
FL	-5800	0.0386413	0.0145277	DHL	-5800	0.114692	0.104651
FL	-6000	0.0383972	0.015159	DHL	-6000	0.112179	0.103167
FL	-6200	0.0383375	0.0148424	DHL	-6200	0.109154	0.0993342
FL	-6400	0.037003	0.0168934	DHL	-6400	0.107402	0.0991309
FL	-6600	0.0364805	0.0164235	DHL	-6600	0.105467	0.0996119
FL	-6800	0.0353486	0.0160201	DHL	-6800	0.105018	0.0973078
FL	-7000	0.0350707	0.0154736	DHL	-7000	0.101535	0.0929874
FL	-7200	0.0347321	0.0153605	DHL	-7200	0.101552	0.0932336
FL	-7400	0.0348259	0.014877	DHL	-7400	0.101609	0.0948386
FL	-7600	0.0355467	0.0153288	DHL	-7600	0.100559	0.0942484
FL	-7800	0.0360724	0.0157726	DHL	-7800	0.0969225	0.0909426
FL	-8000	0.0354944	0.01553	DHL	-8000	0.0964457	0.0911312
FL	-8200	0.0348151	0.0154436	DHL	-8200	0.0940933	0.0877804
FL	-8400	0.0338346	0.01524	DHL	-8400	0.0939841	0.085007
FL	-8600	0.0335739	0.0146952	DHL	-8600	0.0923917	0.0821148
FL	-8800	0.0330675	0.0143686	DHL	-8800	0.0923304	0.0823242
FL	-9000	0.0342202	0.015167	DHL	-9000	0.0908822	0.0821358
FL	-9200	0.0357255	0.0147018	DHL	-9200	0.0909403	0.0813535
FL	-9400	0.0350556	0.0150248	DHL	-9400	0.0897563	0.0829841
FL	-9600	0.034689	0.0145466	DHL	-9600	0.0898388	0.0812051
FL	-9800	0.0359045	0.0132502	DHL	-9800	0.0886313	0.0796958
FL	-10000	0.0371655	0.0108548	DHL	-10000	0.0882888	0.0811266
FL	-10200	0.0370343	0.0113231	DHL	-10200	0.0883166	0.0815963
FL	-10400	0.0358617	0.0115644	DHL	-10400	0.0893646	0.0826416
FL	-10600	0.0357739	0.00914378	DHL	-10600	0.0913288	0.0856128
FL	-10800	0.0364649	0.00711239	DHL	-10800	0.0923656	0.0859961
FL	-11000	0.0371435	0.00939385	DHL	-11000	0.0932313	0.0880177
FL	-11200	0.0375025	0.00966745	DHL	-11200	0.0919176	0.0862931
FL	-11400	0.0363593	0.0111833	DHL	-11400	0.0911245	0.084296
FL	-11600	0.0355652	0.0108856	DHL	-11600	0.0907056	0.0813621
FL	-11800	0.0340259	0.0124753	DHL	-11800	0.0891469	0.0796257
FL	-12000	0.0351953	0.0119558	DHL	-12000	0.086791	0.07616
FL	-12200	0.0368139	0.0121666	DHL	-12200	0.0860004	0.075455
FL	-12400	0.0361517	0.0117973	DHL	-12400	0.0850911	0.0748783
FL	-12600	0.0363168	0.0118148	DHL	-12600	0.0849956	0.0737682
FL	-12800	0.0366465	0.00976072	DHL	-12800	0.0847741	0.0734236
FL	-13000	0.0358812	0.00924564	DHL	-13000	0.0844725	0.0732443
FL	-13200	0.0356108	0.0107643	DHL	-13200	0.0838394	0.0713788
FL	-13400	0.0356791	0.0106317	DHL	-13400	0.0842711	0.0716066
FL	-13600	0.0346505	0.0104087	DHL	-13600	0.0842321	0.0721559
FL	-13800	0.0355422	0.0113136	DHL	-13800	0.0841681	0.072118
FL	-14000	0.0362484	0.00918876	DHL	-14000	0.0836329	0.0707925
FL	-14200	0.0354395	0.0102973	DHL	-14200	0.0840688	0.0713955
FL	-14400	0.0357072	0.0129326	DHL	-14400	0.0826634	0.0703229
FL	-14600	0.0363398	0.0116322	DHL	-14600	0.0812138	0.0693938
FL	-14800	0.0360521	0.0115435	DHL	-14800	0.0790497	0.0675699
FL	-15000	0.0355913	0.0128778	DHL	-15000	0.0786671	0.067002
FL	-15200	0.0349998	0.0127625	DHL	-15200	0.0782833	0.0672627
FL	-15400	0.0331999	0.0148143	DHL	-15400	0.077903	0.0656754
FL	-15600	0.0348624	0.0152476	DHL	-15600	0.0776295	0.0644477
FL	-15800	0.0354762	0.0135761	DHL	-15800	0.0758351	0.0624618
FL	-16000	0.035507	0.0134835	DHL	-16000	0.0745774	0.0609935
FL	-16200	0.0383658	0.0122746	DHL	-16200	0.0729207	0.0564995
FL	-16400	0.0379318	0.0125082	DHL	-16400	0.0715244	0.055872
FL	-16600	0.0355806	0.0138982	DHL	-16600	0.0689559	0.0544928
FL	-16800	0.0349286	0.0134148	DHL	-16800	0.0679739	0.0532068
FL	-17000	0.0339	0.0118611	DHL	-17000	0.0681329	0.0543039
FL	-17200	0.0333784	0.0114234	DHL	-17200	0.0700877	0.0577672
FL	-17400	0.0331816	0.011262	DHL	-17400	0.072008	0.0570084
FL	-17600	0.0335753	0.0108612	DHL	-17600	0.0747068	0.0581162
FL	-17800	0.0345062	0.0110592	DHL	-17800	0.0739461	0.0562993
FL	-18000	0.0338967	0.010463	DHL	-18000	0.0715611	0.0557755
FL	-18200	0.0355776	0.00856523	DHL	-18200	0.0730772	0.0572154
FL	-18400	0.0368785	0.00909864	DHL	-18400	0.0734118	0.0570747
FL	-18600	0.0354522	0.0076949	DHL	-18600	0.0736422	0.0571188
FL	-18800	0.0359594	0.00878511	DHL	-18800	0.0722573	0.0549387
FL	-19000	0.0344969	0.00835584	DHL	-19000	0.0724056	0.0541686
FL	-19200	0.0336281	0.0102691	DHL	-19200	0.0723307	0.0542311
FL	-19400	0.0333443	0.00962909	DHL	-19400	0.0733325	0.0530029
FL	-19600	0.0340923	0.0084328	DHL	-19600	0.072117	0.0499737
FL	-19800	0.0328455	0.00848355	DHL	-19800	0.0714845	0.047935
FL	-20000	0.0325499	0.00806039	DHL	-20000	0.0726935	0.0501597
FL	-20200	0.0331456	0.0091812	DHL	-20200	0.0743794	0.0528026
FL	-20400	0.0329385	0.0111847	DHL	-20400	0.0733382	0.049478
FL	-20600	0.0325145	0.0126932	DHL	-20600	0.073483	0.0498114
FL	-20800	0.0331423	0.0124283	DHL	-20800	0.0710356	0.0448046
FL	-21000	0.0338589	0.0148478	DHL	-21000	0.0698281	0.0455364
FL	-21200	0.0335043	0.0142192	DHL	-21200	0.0696556	0.0477467
FL	-21400	0.033923	0.0148558	DHL	-21400	0.0665291	0.0451472
FL	-21600	0.033674	0.0142162	DHL	-21600	0.0649107	0.0448118
FL	-21800	0.0339569	0.0137112	DHL	-21800	0.0643131	0.0464671
FL	-22000	0.0352335	0.0141815	DHL	-22000	0.0632059	0.0450861
FL	-22200	0.0353687	0.0147083	DHL	-22200	0.0621855	0.0428737
FL	-22400	0.0358022	0.0178696	DHL	-22400	0.0617766	0.0415822
FL	-22600	0.03489	0.0177656	DHL	-22600	0.060459	0.0401616
FL	-22800	0.0364819	0.0189059	DHL	-22800	0.0615306	0.039212
FL	-23000	0.0379955	0.0172629	DHL	-23000	0.0611935	0.040763
FL	-23200	0.0362442	0.0165104	DHL	-23200	0.0602564	0.0403857
FL	-23400	0.0367006	0.0176448	DHL	-23400	0.0612667	0.042167
FL	-23600	0.0354336	0.0204825	DHL	-23600	0.0605119	0.0410535
FL	-23800	0.0320478	0.0186189	DHL	-23800	0.0591772	0.0401272
FL	-24000	0.0319309	0.0181769	DHL	-24000	0.0588356	0.0393308
FL	-24200	0.0331687	0.0153926	DHL	-24200	0.0575527	0.0391399
FL	-24400	0.0324441	0.0138734	DHL	-24400	0.0563946	0.0388857
FL	-24600	0.0316184	0.0131646	DHL	-24600	0.0569606	0.0412107
FL	-24800	0.0313416	0.0131441	DHL	-24800	0.0580679	0.0431849
FL	-25000	0.0305225	0.013802	DHL	-25000	0.0570166	0.0412676
FL	-25200	0.0299947	0.0121463	DHL	-25200	0.0582543	0.0420696
FL	-25400	0.031105	0.0100749	DHL	-25400	0.0547127	0.0366738
FL	-25600	0.0311006	0.0096031	DHL	-25600	0.0537317	0.0348443
FL	-25800	0.0332308	0.00749524	DHL	-25800	0.052609	0.0298854
FL	-26000	0.0345419	0.00915335	DHL	-26000	0.0517609	0.0271989
FL	-26200	0.0340118	0.00868705	DHL	-26200	0.0514304	0.0295252
FL	-26400	0.0345411	0.0101574	DHL	-26400	0.0489814	0.0267003
FL	-26600	0.0352949	0.00944056	DHL	-26600	0.0476933	0.0242673
FL	-26800	0.0331836	0.0120473	DHL	-26800	0.0474004	0.0251291
FL	-27000	0.0339252	0.0123992	DHL	-27000	0.0473364	0.0237023
FL	-27200	0.0336538	0.0087021	DHL	-27200	0.0480327	0.0247216
FL	-27400	0.0333327	0.0116831	DHL	-27400	0.0471753	0.0256177
FL	-27600	0.0329576	0.0124852	DHL	-27600	0.0465594	0.0250392
FL	-27800	0.0331428	0.013346	DHL	-27800	0.0462398	0.0247724
FL	-28000	0.0351561	0.0122394	DHL	-28000	0.0464024	0.0222116
FL	-28200	0.0335403	0.0114181	DHL	-28200	0.0465407	0.022266
FL	-28400	0.0316031	0.0131037	DHL	-28400	0.0450694	0.0234341
FL	-28600	0.033634	0.0111561	DHL	-28600	0.0445867	0.0225328
FL	-28800	0.0327103	0.010393	DHL	-28800	0.0443407	0.0234963
FL	-29000	0.0325355	0.0106261	DHL	-29000	0.0432504	0.0223868
FL	-29200	0.0330051	0.0106518	DHL	-29200	0.0431374	0.0210407
FL	-29400	0.0331943	0.0103106	DHL	-29400	0.0435687	0.0217711
FL	-29600	0.0321082	0.00945929	DHL	-29600	0.0442745	0.0208753
FL	-29800	0.0330306	0.0105239	DHL	-29800	0.0450245	0.0204048
FL	-30000	0.0341107	0.0121618	DHL	-30000	0.0468723	0.0217375
FL	-30200	0.033353	0.0137862	DHL	-30200	0.047478	0.0234836
FL	-30400	0.0334353	0.0140155	DHL	-30400	0.0480272	0.0251313
FL	-30600	0.0343479	0.0104652	DHL	-30600	0.0479833	0.0255825
FL	-30800	0.0344532	0.010754	DHL	-30800	0.0464326	0.0272002
FL	-31000	0.0356375	0.00974347	DHL	-31000	0.0474189	0.0269392
FL	-31200	0.0345571	0.00970474	DHL	-31200	0.0483225	0.0264423
FL	-31400	0.0350261	0.00911893	DHL	-31400	0.0472661	0.0261086
FL	-31600	0.0318773	0.0109511	DHL	-31600	0.0482024	0.025982
FL	-31800	0.0349012	0.00685841	DHL	-31800	0.0481597	0.0254882
FL	-32000	0.0353354	0.00733816	DHL	-32000	0.0482278	0.0256542
FL	-32200	0.0334534	0.00810762	DHL	-32200	0.0479959	0.0247743
FL	-32400	0.0328256	0.011561	DHL	-32400	0.0483481	0.0256997
FL	-32600	0.0330942	0.0122275	DHL	-32600	0.0492754	0.026262
FL	-32800	0.0325694	0.0120602	DHL	-32800	0.048397	0.0269647
FL	-33000	0.0334933	0.0140605	DHL	-33000	0.0484006	0.025504
FL	-33200	0.0336436	0.0131494	DHL	-33200	0.0477717	0.026069
FL	-33400	0.0342077	0.0141089	DHL	-33400	0.0476325	0.0249612
FL	-33600	0.0368111	0.00970724	DHL	-33600	0.0467711	0.0231924
FL	-33800	0.0385216	0.00802875	DHL	-33800	0.0474123	0.0226479
FL	-34000	0.0374827	0.0100455	DHL	-34000	0.0483323	0.0238546
FL	-34200	0.0344737	0.0145302	DHL	-34200	0.0478988	0.0234286
FL	-34400	0.0350069	0.014492	DHL	-34400	0.047865	0.0246541
FL	-34600	0.03571	0.0149492	DHL	-34600	0.0488876	0.0279486
FL	-34800	0.0363012	0.0153824	DHL	-34800	0.0481042	0.0276457
FL	-35000	0.0373144	0.0161518	DHL	-35000	0.0476869	0.0288047
FL	-35200	0.0386851	0.0128841	DHL	-35200	0.0484114	0.0274384
FL	-35400	0.0392943	0.0133826	DHL	-35400	0.0478267	0.0259142
FL	-35600	0.0372658	0.013928	DHL	-35600	0.0467795	0.0239986
FL	-35800	0.0363422	0.0144034	DHL	-35800	0.0467555	0.0212791
FL	-36000	0.0363469	0.0146578	DHL	-36000	0.0458819	0.0203952
FL	-36200	0.0356255	0.014913	DHL	-36200	0.0412346	0.0154202
FL	-36400	0.0353025	0.0148279	DHL	-36400	0.0399747	0.0138532
FL	-36600	0.0343354	0.0182176	DHL	-36600	0.0384597	0.0135827
FL	-36800	0.0346833	0.019068	DHL	-36800	0.0362669	0.0141028
FL	-37000	0.0340797	0.0180335	DHL	-37000	0.0341783	0.0136056
FL	-37200	0.0327603	0.018726	DHL	-37200	0.0347387	0.0141795
FL	-37400	0.0310822	0.0178944	DHL	-37400	0.0366204	0.016753
FL	-37600	0.0310872	0.0169145	DHL	-37600	0.0364177	0.0163312
FL	-37800	0.0304636	0.016509	DHL	-37800	0.0356598	0.0182352
FL	-38000	0.0307813	0.0122643	DHL	-38000	0.0317834	0.0161269
FL	-38200	0.0311778	0.0124345	DHL	-38200	0.0325241	0.0160136
FL	-38400	0.0330788	0.00973662	DHL	-38400	0.0334278	0.0152508
FL	-38600	0.0351194	0.0105127	DHL	-38600	0.0349713	0.0138387
FL	-38800	0.0376649	0.00890831	DHL	-38800	0.0339061	0.0127945
FL	-39000	0.0377001	0.00899937	DHL	-39000	0.0347558	0.012737
FL	-39200	0.0380621	0.0104475	DHL	-39200	0.0336623	0.0136665
FL	-39400	0.0376473	0.011159	DHL	-39400	0.0328133	0.0118833
FL	-39600	0.0362904	0.00885472	DHL	-39600	0.033503	0.010924
FL	-39800	0.0368132	0.0095876	DHL	-39800	0.0328695	0.0114816
FL	-40000	0.0351682	0.00786602	DHL	-40000	0.0360691	0.0132989
FL	-40200	0.0325391	0.00703571	DHL	-40200	0.0356097	0.0137902
FL	-40400	0.0344949	0.00601095	DHL	-40400	0.0362836	0.0146786
FL	-40600	0.0335187	0.00568859	DHL	-40600	0.0352378	0.0140915
FL	-40800	0.0346782	0.00517948	DHL	-40800	0.034998	0.0144859
FL	-41000	0.038184	0.00671297	DHL	-41000	0.0326932	0.0141623
FL	-41200	0.039326	0.00913924	DHL	-41200	0.0305012	0.0105796
FL	-41400	0.0353969	0.00681452	DHL	-41400	0.0312033	0.0113562
FL	-41600	0.0375153	0.00840372	DHL	-41600	0.0311153	0.0111597
FL	-41800	0.0365569	0.00689061	DHL	-41800	0.0297231	0.0095452
FL	-42000	0.0362215	0.00796838	DHL	-42000	0.0290245	0.00898681
FL	-42200	0.038035	0.00823991	DHL	-42200	0.0284322	0.00800367
FL	-42400	0.0379262	0.00914566	DHL	-42400	0.0283777	0.0106185
FL	-42600	0.0394944	0.0104036	DHL	-42600	0.027984	0.011053
FL	-42800	0.0392455	0.00980689	DHL	-42800	0.028351	0.00901971
FL	-43000	0.0398495	0.0117667	DHL	-43000	0.0268457	0.00645644
FL	-43200	0.0413254	0.0135659	DHL	-43200	0.0236327	0.00218095
FL	-43400	0.0367558	0.0159258	DHL	-43400	0.0225907	0.00383509
FL	-43600	0.0358076	0.0153981	DHL	-43600	0.0238758	0.00417493
FL	-43800	0.035269	0.0150592	DHL	-43800	0.024461	0.00647626
FL	-44000	0.0346172	0.014101	DHL	-44000	0.0241607	0.00411523
FL	-44200	0.0330774	0.0139713	DHL	-44200	0.0241112	0.00330956
FL	-44400	0.0317208	0.0137807	DHL	-44400	0.0237645	0.00231955
FL	-44600	0.0305719	0.0132479	DHL	-44600	0.0212285	0.00325569
FL	-44800	0.0317812	0.0130365	DHL	-44800	0.0222052	0.00339722
FL	-45000	0.0318467	0.012505	DHL	-45000	0.0227609	0.00451054
FL	-45200	0.0302286	0.0157002	DHL	-45200	0.0259204	0.00720984
FL	-45400	0.0303482	0.0098597	DHL	-45400	0.0287744	0.00489643
FL	-45600	0.0297127	0.00928363	DHL	-45600	0.0282694	0.00344883
FL	-45800	0.0313799	0.00979168	DHL	-45800	0.0289946	0.00528609
FL	-46000	0.0324048	0.00647924	DHL	-46000	0.0313662	0.00653747
FL	-46200	0.0301225	0.00585681	DHL	-46200	0.0319597	0.00743356
FL	-46400	0.029748	0.00958625	DHL	-46400	0.031719	0.00509451
FL	-46600	0.0279958	0.0130492	DHL	-46600	0.0311703	0.00527446
FL	-46800	0.0274284	0.0130587	DHL	-46800	0.0310693	0.00532688
FL	-47000	0.027978	0.0133692	DHL	-47000	0.0303841	0.00248529
FL	-47200	0.0292241	0.0136991	DHL	-47200	0.0293895	0.00218638
FL	-47400	0.0278463	0.0133359	DHL	-47400	0.027989	0.00346041
FL	-47600	0.0269363	0.0130185	DHL	-47600	0.0269579	0.00490183
FL	-47800	0.0255848	0.0124899	DHL	-47800	0.0266057	0.00624974
FL	-48000	0.0262187	0.0129735	DHL	-48000	0.0266811	0.00816301
FL	-48200	0.0262679	0.0141877	DHL	-48200	0.0283544	0.00913033
FL	-48400	0.0263386	0.0134763	DHL	-48400	0.028296	0.00844184
FL	-48600	0.0265798	0.0137646	DHL	-48600	0.0284268	0.00807398
FL	-48800	0.0267758	0.0142654	DHL	-48800	0.0287482	0.00904176
FL	-49000	0.0278587	0.0169079	DHL	-49000	0.0295642	0.00982406
FL	-49200	0.0276867	0.0171616	DHL	-49200	0.0279615	0.009917
FL	-49400	0.027471	0.0156842	DHL	-49400	0.0271785	0.00801908
FL	-49600	0.0314256	0.0150677	DHL	-49600	0.0260831	0.00568387
FL	-49800	0.0345126	0.0209855	DHL	-49800	0.0258679	0.00417898
FL	-50000	0.0330537	0.017379	DHL	-50000	0.0247753	0.00402425
FL	-50200	0.0325039	0.0150352	DHL	-50200	0.0251377	0.00470801
FL	-50400	0.0329524	0.0159263	DHL	-50400	0.0263803	0.00506297
FL	-50600	0.0353009	0.0128786	DHL	-50600	0.0253844	0.0068967
FL	-50800	0.0345758	0.0134775	DHL	-50800	0.0254424	0.00718914
FL	-51000	0.0326862	0.00864261	DHL	-51000	0.0243682	0.00643258
FL	-51200	0.0298176	0.00549887	DHL	-51200	0.0240147	0.0062973
FL	-51400	0.0293001	0.00957692	DHL	-51400	0.0241465	0.00550995
FL	-51600	0.0291142	0.00937657	DHL	-51600	0.0222472	0.00514178
FL	-51800	0.0307724	0.0102073	DHL	-51800	0.0229057	0.00562392
FL	-52000	0.0293684	0.00960097	DHL	-52000	0.023552	0.00467923
FL	-52200	0.029446	0.00893373	DHL	-52200	0.0257132	0.00593445
FL	-52400	0.0315721	0.0102753	DHL	-52400	0.0262753	0.00620123
FL	-52600	0.0319603	0.0107109	DHL	-52600	0.0260896	0.00714164
FL	-52800	0.0341574	0.00844819	DHL	-52800	0.0247247	0.00877181
FL	-53000	0.0358653	0.00932754	DHL	-53000	0.0243058	0.00672218
FL	-53200	0.0360685	0.00873955	DHL	-53200	0.0244639	0.00732277
FL	-53400	0.0334037	0.00816987	DHL	-53400	0.0222386	0.00873161
FL	-53600	0.0313961	0.00720961	DHL	-53600	0.0228034	0.0101842
FL	-53800	0.0317412	0.00586554	DHL	-53800	0.0210061	0.00990203
FL	-54000	0.0292466	0.0102639	DHL	-54000	0.0231578	0.00998606
FL	-54200	0.0281407	0.00815013	DHL	-54200	0.0239595	0.0100348
FL	-54400	0.0265364	0.0129276	DHL	-54400	0.0241995	0.00633631
FL	-54600	0.0263497	0.0129424	DHL	-54600	0.0253478	0.00353487
FL	-54800	0.0260356	0.01231	DHL	-54800	0.0271019	0.00240677
FL	-55000	0.026003	0.0127103	DHL	-55000	0.0289716	0.00225376
FL	-55200	0.0260278	0.0134742	DHL	-55200	0.0297735	0.00586127
FL	-55400	0.0256449	0.0132642	DHL	-55400	0.0298853	0.00723176
FL	-55600	0.0253221	0.0133396	DHL	-55600	0.0293438	0.00589348
FL	-55800	0.0253474	0.0138007	DHL	-55800	0.0273064	0.00607198
FL	-56000	0.0263437	0.0135994	DHL	-56000	0.0266948	0.0034443
FL	-56200	0.0258461	0.0138948	DHL	-56200	0.0264098	0.00450111
FL	-56400	0.0261376	0.0146572	DHL	-56400	0.0261122	0.00514248
FL	-56600	0.0245222	0.0136686	DHL	-56600	0.0249766	0.00368791
FL	-56800	0.0260184	0.0139773	DHL	-56800	0.0254628	0.00458025
FL	-57000	0.0278387	0.0148386	DHL	-57000	0.0254092	0.00271063
FL	-57200	0.0245112	0.0127374	DHL	-57200	0.0234735	0.00522229
FL	-57400	0.022426	0.0112075	DHL	-57400	0.02138	0.00613177
FL	-57600	0.02361	0.0122455	DHL	-57600	0.0239488	0.00604233
FL	-57800	0.0248996	0.00933894	DHL	-57800	0.0228825	0.00784942
FL	-58000	0.0265989	0.00955207	DHL	-58000	0.023994	0.0104879
FL	-58200	0.0303381	0.00841474	DHL	-58200	0.0248951	0.0092987
FL	-58400	0.0294074	0.00748001	DHL	-58400	0.0258065	0.00833704
FL	-58600	0.0297919	0.00823881	DHL	-58600	0.0251821	0.00582887
FL	-58800	0.028556	0.0107472	DHL	-58800	0.0268128	0.00545256
FL	-59000	0.0267663	0.0115552	DHL	-59000	0.0264355	0.00407059
FL	-59200	0.02935	0.00809961	DHL	-59200	0.0269459	0.00464035
FL	-59400	0.0284953	0.0077008	DHL	-59400	0.0266516	0.00589984
FL	-59600	0.0283431	0.0060215	DHL	-59600	0.0264737	0.00674506
FL	-59800	0.0285968	0.00418568	DHL	-59800	0.026319	0.0074876
FL	-60000	0.0296327	0.00370697	DHL	-60000	0.0277557	0.00902339
FL	-60200	0.028827	0.00266064	DHL	-60200	0.0270236	0.00915856
FL	-60400	0.0301344	0.00289723	DHL	-60400	0.0282658	0.00825105
FL	-60600	0.0273845	0.00656571	DHL	-60600	0.0269381	0.0108807
FL	-60800	0.0294136	0.00459317	DHL	-60800	0.0281062	0.00928636
FL	-61000	0.0278327	0.0049569	DHL	-61000	0.0265576	0.00890905
FL	-61200	0.026975	0.00946541	DHL	-61200	0.0242996	0.0105665
FL	-61400	0.0285161	0.0090044	DHL	-61400	0.0239813	0.00847406
FL	-61600	0.0281798	0.0085379	DHL	-61600	0.0247301	0.00873906
FL	-61800	0.025616	0.00823604	DHL	-61800	0.0237174	0.00883974
FL	-62000	0.025246	0.00581726	DHL	-62000	0.024378	0.00947625
FL	-62200	0.0222766	0.0105971	DHL	-62200	0.0265262	0.0102271
FL	-62400	0.0224704	0.0110305	DHL	-62400	0.0267152	0.00955582
FL	-62600	0.0232479	0.0128982	DHL	-62600	0.0278946	0.0101809
FL	-62800	0.0249282	0.0123447	DHL	-62800	0.0299101	0.00845355
FL	-63000	0.0255564	0.0126703	DHL	-63000	0.0298743	0.00497108
FL	-63200	0.0251224	0.0130619	DHL	-63200	0.0290672	0.00513038
FL	-63400	0.0256855	0.012386	DHL	-63400	0.032987	0.00856184
FL	-63600	0.0248755	0.012187	DHL	-63600	0.0338384	0.0115523
FL	-63800	0.0275218	0.00670111	DHL	-63800	0.0305121	0.00976149
FL	-64000	0.0286938	0.00867886	DHL	-64000	0.0280532	0.00791489
FL	-64200	0.0293178	0.00768931	DHL	-64200	0.0255747	0.00754273
FL	-64400	0.0298688	0.00720798	DHL	-64400	0.0267092	0.00765695
FL	-64600	0.0313128	0.00921426	DHL	-64600	0.0252626	0.00824105
FL	-64800	0.0316032	0.0160193	DHL	-64800	0.0245972	0.00765133
FL	-65000	0.0346252	0.0121054	DHL	-65000	0.0258031	0.00809323
FL	-65200	0.030708	0.00871264	DHL	-65200	0.0266061	0.00902016
FL	-65400	0.0342578	0.00858052	DHL	-65400	0.0259407	0.00643064
FL	-65600	0.0334522	0.00787275	DHL	-65600	0.0257656	0.00529424
FL	-65800	0.0364096	0.00953449	DHL	-65800	0.0261459	0.00677941
FL	-66000	0.0367213	0.00801779	DHL	-66000	0.0257097	0.00557593
FL	-66200	0.0381098	0.00991514	DHL	-66200	0.0246704	0.00567438
FL	-66400	0.0329457	0.00807126	DHL	-66400	0.0237078	0.00498532
FL	-66600	0.0332201	0.00963744	DHL	-66600	0.025424	0.00602833
FL	-66800	0.0332908	0.0121745	DHL	-66800	0.0268935	0.00715536
FL	-67000	0.0359787	0.0158859	DHL	-67000	0.0263569	0.00639609
FL	-67200	0.0370721	0.0158379	DHL	-67200	0.0273748	0.00845236
FL	-67400	0.0323026	0.0121838	DHL	-67400	0.0296836	0.00609959
FL	-67600	0.0307069	0.0112348	DHL	-67600	0.0319983	0.00798202
FL	-67800	0.0319441	0.0115858	DHL	-67800	0.0319282	0.0106552
FL	-68000	0.0325816	0.0135608	DHL	-68000	0.0317773	0.0143212
FL	-68200	0.0298716	0.0149926	DHL	-68200	0.0297956	0.00703787
FL	-68400	0.0288978	0.0137391	DHL	-68400	0.0276356	0.00538873
FL	-68600	0.0285962	0.0129941	DHL	-68600	0.0275316	0.00762071
FL	-68800	0.027872	0.0117539	DHL	-68800	0.0291558	0.00650576
FL	-69000	0.0274375	0.0114375	DHL	-69000	0.0301047	0.00583605
FL	-69200	0.025455	0.00955092	DHL	-69200	0.0292616	0.00464703
FL	-69400	0.0238773	0.00931925	DHL	-69400	0.0310021	0.00613491
FL	-69600	0.0244051	0.00886756	DHL	-69600	0.0302315	0.00670783
FL	-69800	0.0251547	0.00873846	DHL	-69800	0.0294074	0.00602271
FL	-70000	0.0265454	0.00936871	DHL	-70000	0.0310643	0.00562869
FL	-70200	0.0288322	0.0075749	DHL	-70200	0.0312497	0.00620578
FL	-70400	0.0308643	0.00332842	DHL	-70400	0.0306411	0.00533697
FL	-70600	0.0266922	0.00601501	DHL	-70600	0.0293912	0.00574168
FL	-70800	0.0282533	0.00432337	DHL	-70800	0.0285608	0.00520294
FL	-71000	0.0306374	0.00928328	DHL	-71000	0.0274886	0.00456268
FL	-71200	0.0292903	0.0051114	DHL	-71200	0.0275378	0.00640309
FL	-71400	0.028219	0.0046023	DHL	-71400	0.0257942	0.00736804
FL	-71600	0.0297965	0.00593192	DHL	-71600	0.0271892	0.00930153
FL	-71800	0.030484	0.00684083	DHL	-71800	0.0257444	0.00953531
FL	-72000	0.0267741	0.00818688	DHL	-72000	0.0241894	0.00740045
FL	-72200	0.0283071	0.00873573	DHL	-72200	0.0238574	0.00755138
FL	-72400	0.0283053	0.0105394	DHL	-72400	0.0235323	0.00675216
FL	-72600	0.0280279	0.0101803	DHL	-72600	0.0255554	0.00786281
FL	-72800	0.0307672	0.00983064	DHL	-72800	0.0254776	0.00622291
FL	-73000	0.0297409	0.00904127	DHL	-73000	0.0239738	0.00380948
FL	-73200	0.0308405	0.00698228	DHL	-73200	0.0259017	0.00484429
FL	-73400	0.0336937	0.00896889	DHL	-73400	0.0271739	0.00430687
FL	-73600	0.0378809	0.0137493	DHL	-73600	0.026483	0.00618572
FL	-73800	0.0349785	0.00777502	DHL	-73800	0.0289041	0.00763636
FL	-74000	0.0302528	0.00860029	DHL	-74000	0.0295087	0.00792893
FL	-74200	0.0297786	0.00872835	DHL	-74200	0.0326339	0.0104293
FL	-74400	0.0286878	0.0109957	DHL	-74400	0.032457	0.00940426
FL	-74600	0.0283689	0.0112571	DHL	-74600	0.0328174	0.0113538
FL	-74800	0.0298792	0.0109945	DHL	-74800	0.0320588	0.00942118
FL	-75000	0.0305036	0.00988223	DHL	-75000	0.0324268	0.00971021
FL	-75200	0.0301529	0.011222	DHL	-75200	0.0304281	0.00446966
FL	-75400	0.0312477	0.010086	DHL	-75400	0.0304371	0.00434568
FL	-75600	0.0326003	0.0127712	DHL	-75600	0.0303742	0.0036941
FL	-75800	0.0310968	0.0113605	DHL	-75800	0.0292927	0.00250737
FL	-76000	0.0319923	0.0086987	DHL	-76000	0.0281574	0.0051512
FL	-76200	0.0325929	0.00932159	DHL	-76200	0.0299007	0.00637642
FL	-76400	0.0309513	0.00944233	DHL	-76400	0.0278353	0.00478725
FL	-76600	0.0291869	0.0106731	DHL	-76600	0.028221	0.00424609
FL	-76800	0.0299583	0.0130144	DHL	-76800	0.0297221	0.00352288
FL	-77000	0.0316032	0.013226	DHL	-77000	0.0300741	0.00407624
FL	-77200	0.0335406	0.0180107	DHL	-77200	0.029007	0.00516905
FL	-77400	0.0332313	0.0181022	DHL	-77400	0.0300405	0.00348853
FL	-77600	0.0295523	0.0127225	DHL	-77600	0.0287312	0.00436142
FL	-77800	0.0295703	0.0084651	DHL	-77800	0.0298233	0.00501581
FL	-78000	0.0333781	0.0130699	DHL	-78000	0.0300635	0.00426186
FL	-78200	0.029047	0.00976108	DHL	-78200	0.0289623	0.00486924
FL	-78400	0.0308214	0.0129966	DHL	-78400	0.0278859	0.00529999
FL	-78600	0.032846	0.0115041	DHL	-78600	0.0288165	0.00545582
FL	-78800	0.0347318	0.012019	DHL	-78800	0.0319321	0.00514933
FL	-79000	0.0351338	0.0116766	DHL	-79000	0.0304151	0.00379726
FL	-79200	0.0293489	0.00857586	DHL	-79200	0.0285474	0.00450713
FL	-79400	0.0283386	0.00953852	DHL	-79400	0.0297096	0.00585852
FL	-79600	0.0261112	0.0139812	DHL	-79600	0.0297691	0.00728888
FL	-79800	0.0279337	0.00860156	DHL	-79800	0.0306375	0.010029
FL	-80000	0.0265792	0.00826896	DHL	-80000	0.0300048	0.00813994
FL	-80200	0.028552	0.00930888	DHL	-80200	0.0285381	0.00625721
FL	-80400	0.0235665	0.0123627	DHL	-80400	0.0288598	0.00857492
FL	-80600	0.0240777	0.0122405	DHL	-80600	0.030476	0.00675286
FL	-80800	0.0239813	0.0138194	DHL	-80800	0.0302185	0.00749681
FL	-81000	0.0244223	0.0149122	DHL	-81000	0.027557	0.00514768
FL	-81200	0.0281475	0.0117289	DHL	-81200	0.0270768	0.00341843
FL	-81400	0.0307463	0.0083949	DHL	-81400	0.027939	0.00747157
FL	-81600	0.0325318	0.00849154	DHL	-81600	0.0288531	0.00733165
FL	-81800	0.0320384	0.00875479	DHL	-81800	0.0261774	0.00861775
FL	-82000	0.0324663	0.00922131	DHL	-82000	0.0261036	0.00921737
FL	-82200	0.0344828	0.0115759	DHL	-82200	0.0260168	0.00579207
FL	-82400	0.0338575	0.0116138	DHL	-82400	0.0277073	0.00572118
FL	-82600	0.0333965	0.0114228	DHL	-82600	0.0288032	0.00584246
FL	-82800	0.0307596	0.0118201	DHL	-82800	0.02714	0.00397093
FL	-83000	0.0311791	0.0117323	DHL	-83000	0.0270832	0.00368228
FL	-83200	0.0335228	0.010995	DHL	-83200	0.028492	0.00340007
FL	-83400	0.034627	0.011013	DHL	-83400	0.0285035	0.0044973
FL	-83600	0.0314817	0.00698796	DHL	-83600	0.029568	0.00347039
FL	-83800	0.0294996	0.0169351	DHL	-83800	0.0282965	0.00282952
FL	-84000	0.0319777	0.0104918	DHL	-84000	0.0279317	0.00275436
FL	-84200	0.0302077	0.00935842	DHL	-84200	0.0275424	0.00381447
FL	-84400	0.0335092	0.0078744	DHL	-84400	0.0252274	0.00438879
FL	-84600	0.0339322	0.00801767	DHL	-84600	0.025941	0.00675805
FL	-84800	0.0347338	0.00648443	DHL	-84800	0.0277552	0.00850961
FL	-85000	0.0341896	0.00603989	DHL	-85000	0.0262903	0.0107433
FL	-85200	0.0334153	0.00577083	DHL	-85200	0.0253638	0.0103469
FL	-85400	0.0307205	0.00854975	DHL	-85400	0.025197	0.0100464
FL	-85600	0.0290043	0.0149328	DHL	-85600	0.023749	0.00920625
FL	-85800	0.028481	0.014175	DHL	-85800	0.0255654	0.0103212
FL	-86000	0.0272924	0.0136117	DHL	-86000	0.0269193	0.00692337
FL	-86200	0.0277777	0.0139155	DHL	-86200	0.028042	0.00820251
FL	-86400	0.028919	0.0145382	DHL	-86400	0.0287714	0.0109032
FL	-86600	0.0292416	0.0150308	DHL	-86600	0.030729	0.0116862
FL	-86800	0.0298413	0.0164754	DHL	-86800	0.0316311	0.0122586
FL	-87000	0.027837	0.0141694	DHL	-87000	0.0332677	0.0109937
FL	-87200	0.0292101	0.0153066	DHL	-87200	0.0325288	0.0109511
FL	-87400	0.029721	0.0147398	DHL	-87400	0.0298705	0.0105241
FL	-87600	0.0269715	0.0159488	DHL	-87600	0.0283806	0.0070951
FL	-87800	0.0285544	0.0156431	DHL	-87800	0.0288322	0.00898188
FL	-88000	0.0264582	0.0164856	DHL	-88000	0.0270601	0.0110618
FL	-88200	0.0262389	0.016492	DHL	-88200	0.0269445	0.0110323
FL	-88400	0.0254554	0.0130381	DHL	-88400	0.0280528	0.00987008
FL	-88600	0.0296946	0.00745059	DHL	-88600	0.0265708	0.00957495
FL	-88800	0.0306251	0.00768112	DHL	-88800	0.0270291	0.00843361
FL	-89000	0.0311794	0.0104312	DHL	-89000	0.0296732	0.0103673
FL	-89200	0.0282695	0.010209	DHL	-89200	0.0312909	0.0115831
FL	-89400	0.0307057	0.0118619	DHL	-89400	0.0291596	0.0153615
FL	-89600	0.0293146	0.0127967	DHL	-89600	0.0309568	0.0168714
FL	-89800	0.0302149	0.0129702	DHL	-89800	0.0332645	0.0150097
FL	-90000	0.0308441	0.0125393	DHL	-90000	0.0302741	0.0163705
FL	-90200	0.0298244	0.0132455	DHL	-90200	0.0302254	0.0174807
FL	-90400	0.0310556	0.01256	DHL	-90400	0.0296987	0.0166157
FL	-90600	0.0306803	0.0104595	DHL	-90600	0.0295378	0.0171572
FL	-90800	0.0273688	0.0110632	DHL	-90800	0.0266973	0.0124291
FL	-91000	0.0277627	0.0143603	DHL	-91000	0.0256181	0.0104665
FL	-91200	0.0283698	0.0149042	DHL	-91200	0.0254441	0.00770039
FL	-91400	0.0255707	0.0138776	DHL	-91400	0.026537	0.00696732
FL	-91600	0.0259214	0.0139192	DHL	-91600	0.0275935	0.0100445
FL	-91800	0.026819	0.00934049	DHL	-91800	0.0263406	0.0124426
FL	-92000	0.0256467	0.00844218	DHL	-92000	0.0217399	0.0124846
FL	-92200	0.0279431	0.0113612	DHL	-92200	0.0243989	0.0110771
FL	-92400	0.0265232	0.0136085	DHL	-92400	0.0249264	0.0108536
FL	-92600	0.0255397	0.0134273	DHL	-92600	0.0268665	0.0113087
FL	-92800	0.028001	0.0103757	DHL	-92800	0.0295264	0.0107847
FL	-93000	0.0290446	0.0107616	DHL	-93000	0.0271179	0.00676033
FL	-93200	0.02807	0.0115943	DHL	-93200	0.0240333	0.0100163
FL	-93400	0.0304652	0.0123801	DHL	-93400	0.0231929	0.00937036
FL	-93600	0.0321077	0.011639	DHL	-93600	0.0247636	0.0101465
FL	-93800	0.0314636	0.0126367	DHL	-93800	0.023976	0.00946313
FL	-94000	0.02929	0.0117802	DHL	-94000	0.0222198	0.0100137
FL	-94200	0.0292648	0.0131196	DHL	-94200	0.02348	0.0100533
FL	-94400	0.0309714	0.0100339	DHL	-94400	0.0236872	0.0107853
FL	-94600	0.0301476	0.00826169	DHL	-94600	0.0247685	0.0125863
FL	-94800	0.0284786	0.0101351	DHL	-94800	0.0229812	0.0106757
FL	-95000	0.0270035	0.00996806	DHL	-95000	0.0219049	0.0101374
FL	-95200	0.0247966	0.00829362	DHL	-95200	0.021093	0.0086399
FL	-95400	0.0271013	0.00888498	DHL	-95400	0.0243824	0.00881514
FL	-95600	0.0272181	0.00994686	DHL	-95600	0.0260212	0.00805324
FL	-95800	0.029052	0.00963502	DHL	-95800	0.028111	0.00810064
FL	-96000	0.0297365	0.00872255	DHL	-96000	0.0307187	0.00950404
FL	-96200	0.0300655	0.00882828	DHL	-96200	0.0290758	0.00864658
FL	-96400	0.0333617	0.0108732	DHL	-96400	0.0307934	0.00640329
FL	-96600	0.0327208	0.0100576	DHL	-96600	0.0281027	0.00687643
FL	-96800	0.0344007	0.0101631	DHL	-96800	0.0283031	0.00656006
FL	-97000	0.0341975	0.0108824	DHL	-97000	0.0282411	0.00667267
FL	-97200	0.0336094	0.0105781	DHL	-97200	0.0245288	0.00722195
FL	-97400	0.0306424	0.00938581	DHL	-97400	0.0228171	0.00970703
FL	-97600	0.031438	0.0075864	DHL	-97600	0.0228507	0.00972133
FL	-97800	0.0325139	0.00971286	DHL	-97800	0.024055	0.00548182
FL	-98000	0.0347548	0.0116958	DHL	-98000	0.0266431	0.00809488
FL	-98200	0.0388251	0.00882154	DHL	-98200	0.0299762	0.0107375
FL	-98400	0.0389613	0.00995376	DHL	-98400	0.0305382	0.0116456
FL	-98600	0.037103	0.0111783	DHL	-98600	0.0273842	0.00884426
FL	-98800	0.0370812	0.00745273	DHL	-98800	0.0276004	0.00885674
FL	-99000	0.0374973	0.00843378	DHL	-99000	0.0263152	0.00497944
FL	-99200	0.0353491	0.00669936	DHL	-99200	0.026468	0.00590107
FL	-99400	0.035284	0.00767928	DHL	-99400	0.0255706	0.00575253
FL	-99600	0.0362923	0.00668629	DHL	-99600	0.02933	0.00941605
FL	-99800	0.0321272	0.00980634	DHL	-99800	0.030396	0.00941975
FL	-100000	0.0301572	0.00998315	DHL	-100000	0.0291933	0.00793029

## Sheet: Fig. 4d H3K4me3
Tumor	Distance	Burden.avg	Burden.sd	Tumor	Distance	Burden.avg	Burden.sd
FL	0	0.0375496	0.0144675	DHL	0	0.216114	0.214021
FL	200	0.0376669	0.0135305	DHL	200	0.215456	0.212498
FL	400	0.037768	0.0121181	DHL	400	0.212322	0.206101
FL	600	0.0379667	0.0114958	DHL	600	0.20795	0.199718
FL	800	0.03874	0.011702	DHL	800	0.204273	0.196418
FL	1000	0.0378566	0.0113996	DHL	1000	0.198095	0.193365
FL	1200	0.0371271	0.0103001	DHL	1200	0.192599	0.189811
FL	1400	0.0374145	0.00982321	DHL	1400	0.185281	0.180821
FL	1600	0.0365379	0.00867992	DHL	1600	0.179181	0.172924
FL	1800	0.0363701	0.00971888	DHL	1800	0.173654	0.166566
FL	2000	0.0368833	0.00936801	DHL	2000	0.165281	0.15849
FL	2200	0.0368498	0.00974051	DHL	2200	0.155303	0.148908
FL	2400	0.0358905	0.00961217	DHL	2400	0.144661	0.13478
FL	2600	0.0346677	0.00943373	DHL	2600	0.137881	0.126134
FL	2800	0.0343236	0.00867238	DHL	2800	0.133039	0.12034
FL	3000	0.031731	0.00973285	DHL	3000	0.129624	0.115409
FL	3200	0.0308369	0.0115763	DHL	3200	0.124067	0.110433
FL	3400	0.0304129	0.0110574	DHL	3400	0.116456	0.101169
FL	3600	0.0304919	0.0111737	DHL	3600	0.112274	0.0986012
FL	3800	0.0295344	0.011797	DHL	3800	0.108582	0.0949317
FL	4000	0.0297289	0.0109441	DHL	4000	0.103244	0.0903694
FL	4200	0.0297741	0.0106676	DHL	4200	0.100569	0.0877753
FL	4400	0.0304917	0.00827628	DHL	4400	0.0961247	0.0839714
FL	4600	0.0314998	0.00973112	DHL	4600	0.0927432	0.0806227
FL	4800	0.032339	0.00921969	DHL	4800	0.0906618	0.077616
FL	5000	0.0326862	0.0101443	DHL	5000	0.0903927	0.0767541
FL	5200	0.0332464	0.0112766	DHL	5200	0.0898427	0.0768463
FL	5400	0.033532	0.0103464	DHL	5400	0.0899421	0.0770447
FL	5600	0.0335148	0.00981453	DHL	5600	0.0904008	0.0770232
FL	5800	0.035464	0.00825763	DHL	5800	0.0885122	0.074945
FL	6000	0.0348754	0.00916912	DHL	6000	0.0874433	0.0736836
FL	6200	0.0346535	0.00890412	DHL	6200	0.0855295	0.0729516
FL	6400	0.0350627	0.00870868	DHL	6400	0.0862956	0.0742676
FL	6600	0.0348193	0.00800117	DHL	6600	0.0853358	0.0724936
FL	6800	0.0363091	0.00825337	DHL	6800	0.0845699	0.0717184
FL	7000	0.0363768	0.00836073	DHL	7000	0.0836141	0.0701031
FL	7200	0.0370049	0.00792069	DHL	7200	0.0825207	0.0696009
FL	7400	0.0351336	0.00888919	DHL	7400	0.0814971	0.0688531
FL	7600	0.0354857	0.00920391	DHL	7600	0.0805082	0.069173
FL	7800	0.0348803	0.00994128	DHL	7800	0.0777178	0.064293
FL	8000	0.0355571	0.00910829	DHL	8000	0.072109	0.0576804
FL	8200	0.0342134	0.0106963	DHL	8200	0.068676	0.0541189
FL	8400	0.0351586	0.00999558	DHL	8400	0.0636938	0.0487938
FL	8600	0.0348447	0.0109527	DHL	8600	0.0593952	0.0445464
FL	8800	0.0343967	0.0105139	DHL	8800	0.0581659	0.0427512
FL	9000	0.0342911	0.011526	DHL	9000	0.0563539	0.0413579
FL	9200	0.033893	0.0115603	DHL	9200	0.0551909	0.0387141
FL	9400	0.0337486	0.0121114	DHL	9400	0.0527868	0.0376574
FL	9600	0.031688	0.0125112	DHL	9600	0.0481321	0.0353597
FL	9800	0.0328411	0.0116737	DHL	9800	0.0435867	0.0310772
FL	10000	0.0328659	0.0112703	DHL	10000	0.0395029	0.0244676
FL	10200	0.0332864	0.0111087	DHL	10200	0.0381394	0.0211384
FL	10400	0.0319853	0.00969552	DHL	10400	0.0384744	0.0191595
FL	10600	0.0308418	0.0103765	DHL	10600	0.0366559	0.0177286
FL	10800	0.0311071	0.0109059	DHL	10800	0.0347122	0.0175084
FL	11000	0.0326905	0.00981924	DHL	11000	0.0334717	0.0161637
FL	11200	0.0316793	0.0111573	DHL	11200	0.0335417	0.0165289
FL	11400	0.0321016	0.011746	DHL	11400	0.033256	0.014872
FL	11600	0.0312039	0.0129946	DHL	11600	0.0337061	0.0164126
FL	11800	0.0309377	0.0112363	DHL	11800	0.0332012	0.0163717
FL	12000	0.0308902	0.0107995	DHL	12000	0.0309295	0.0148517
FL	12200	0.0307577	0.011534	DHL	12200	0.0305041	0.0134377
FL	12400	0.0290116	0.0116615	DHL	12400	0.0323797	0.0140139
FL	12600	0.0280397	0.0123824	DHL	12600	0.0318574	0.0137688
FL	12800	0.0287255	0.0131149	DHL	12800	0.0308991	0.0139418
FL	13000	0.0284989	0.0133348	DHL	13000	0.0304478	0.0127572
FL	13200	0.0308309	0.0129918	DHL	13200	0.0305817	0.0132378
FL	13400	0.0307173	0.0125328	DHL	13400	0.0313049	0.0136234
FL	13600	0.0299801	0.011101	DHL	13600	0.0311301	0.0131874
FL	13800	0.0306575	0.0107074	DHL	13800	0.0324575	0.014537
FL	14000	0.0310264	0.0112144	DHL	14000	0.0325702	0.0164859
FL	14200	0.0319442	0.0103769	DHL	14200	0.0325255	0.0184841
FL	14400	0.0308745	0.0106095	DHL	14400	0.0313059	0.0155828
FL	14600	0.0303179	0.00979786	DHL	14600	0.0318489	0.0141109
FL	14800	0.0305038	0.00995262	DHL	14800	0.0306121	0.0122315
FL	15000	0.0312086	0.0104106	DHL	15000	0.0311569	0.0130295
FL	15200	0.0311779	0.0127058	DHL	15200	0.0308847	0.0131531
FL	15400	0.0313617	0.0132427	DHL	15400	0.0319945	0.0130879
FL	15600	0.0300448	0.0125754	DHL	15600	0.031634	0.0140169
FL	15800	0.0289259	0.0143043	DHL	15800	0.0322688	0.0166808
FL	16000	0.0291708	0.0144124	DHL	16000	0.0330235	0.0144237
FL	16200	0.0279169	0.0158916	DHL	16200	0.0314277	0.0126741
FL	16400	0.0274241	0.0157386	DHL	16400	0.0307833	0.0109304
FL	16600	0.0292021	0.0144376	DHL	16600	0.0310277	0.0108542
FL	16800	0.028627	0.0131487	DHL	16800	0.0314454	0.0137237
FL	17000	0.0282518	0.0126183	DHL	17000	0.031122	0.0138747
FL	17200	0.0280813	0.0130669	DHL	17200	0.0311191	0.0138558
FL	17400	0.0282523	0.0126613	DHL	17400	0.0321089	0.0132459
FL	17600	0.0288313	0.0128748	DHL	17600	0.0328682	0.0140737
FL	17800	0.0296228	0.0132323	DHL	17800	0.0328667	0.0143193
FL	18000	0.0300492	0.0143319	DHL	18000	0.0328252	0.0131585
FL	18200	0.0296977	0.0164216	DHL	18200	0.0314739	0.0145885
FL	18400	0.0295291	0.0163164	DHL	18400	0.0311182	0.0133625
FL	18600	0.0309178	0.0174935	DHL	18600	0.031312	0.0134085
FL	18800	0.0314305	0.0171174	DHL	18800	0.0306277	0.0149616
FL	19000	0.0314886	0.017461	DHL	19000	0.0303218	0.0145297
FL	19200	0.0311466	0.0174442	DHL	19200	0.0306078	0.0112545
FL	19400	0.0323404	0.0141328	DHL	19400	0.0302842	0.00857967
FL	19600	0.034087	0.0152616	DHL	19600	0.0295538	0.00798769
FL	19800	0.0339638	0.0154623	DHL	19800	0.0307873	0.00943867
FL	20000	0.0354147	0.015517	DHL	20000	0.0311688	0.0106413
FL	20200	0.034516	0.015032	DHL	20200	0.0320567	0.0111317
FL	20400	0.03278	0.0136119	DHL	20400	0.0317968	0.0125052
FL	20600	0.0335072	0.013579	DHL	20600	0.0318451	0.0127593
FL	20800	0.0323339	0.0136029	DHL	20800	0.032512	0.0140154
FL	21000	0.0314378	0.0137793	DHL	21000	0.0323496	0.0142328
FL	21200	0.0295894	0.0145384	DHL	21200	0.0321237	0.0131951
FL	21400	0.0291908	0.0152088	DHL	21400	0.030542	0.0149141
FL	21600	0.0289628	0.0171243	DHL	21600	0.0301819	0.0135438
FL	21800	0.0287601	0.0177089	DHL	21800	0.0287326	0.0125812
FL	22000	0.0310535	0.0138764	DHL	22000	0.0277279	0.0115442
FL	22200	0.0305032	0.0133857	DHL	22200	0.0278151	0.011217
FL	22400	0.0318418	0.0120947	DHL	22400	0.0288885	0.00971209
FL	22600	0.0310253	0.0114939	DHL	22600	0.0281136	0.00844767
FL	22800	0.0314643	0.011338	DHL	22800	0.0281917	0.0093995
FL	23000	0.0294016	0.0125997	DHL	23000	0.0277297	0.00908411
FL	23200	0.0293455	0.0127257	DHL	23200	0.0285055	0.00786167
FL	23400	0.0283967	0.0144855	DHL	23400	0.0277552	0.00663432
FL	23600	0.0278425	0.0140559	DHL	23600	0.0283033	0.00842409
FL	23800	0.0286935	0.0137995	DHL	23800	0.028015	0.00611673
FL	24000	0.0263655	0.0152298	DHL	24000	0.0288674	0.00650136
FL	24200	0.0248144	0.0143027	DHL	24200	0.0296029	0.00721067
FL	24400	0.0245199	0.0134273	DHL	24400	0.0300962	0.00909099
FL	24600	0.0250576	0.0140728	DHL	24600	0.0284748	0.0085698
FL	24800	0.0277715	0.013833	DHL	24800	0.027968	0.00956367
FL	25000	0.0306414	0.0116511	DHL	25000	0.0288544	0.0108199
FL	25200	0.0293966	0.0126944	DHL	25200	0.0288015	0.0104098
FL	25400	0.0287794	0.0122898	DHL	25400	0.0294277	0.0113535
FL	25600	0.0313464	0.0120128	DHL	25600	0.0281498	0.00936439
FL	25800	0.0319721	0.0103441	DHL	25800	0.0251568	0.00620075
FL	26000	0.0319973	0.00932606	DHL	26000	0.0243333	0.00586639
FL	26200	0.0335255	0.0102653	DHL	26200	0.0258599	0.00740447
FL	26400	0.0358348	0.00994868	DHL	26400	0.0249868	0.0065396
FL	26600	0.0342833	0.0103632	DHL	26600	0.0257323	0.00638383
FL	26800	0.03504	0.0121208	DHL	26800	0.0261756	0.00776598
FL	27000	0.0337768	0.0124589	DHL	27000	0.0255237	0.00863486
FL	27200	0.0330875	0.0120912	DHL	27200	0.0253277	0.00821413
FL	27400	0.0329512	0.011217	DHL	27400	0.0254414	0.00732736
FL	27600	0.0327511	0.011591	DHL	27600	0.0247443	0.00577585
FL	27800	0.0328204	0.0114408	DHL	27800	0.0243561	0.0056626
FL	28000	0.0340901	0.0128071	DHL	28000	0.0242273	0.00547483
FL	28200	0.0326077	0.0118586	DHL	28200	0.0245066	0.00575624
FL	28400	0.0319936	0.0112972	DHL	28400	0.0236042	0.00548002
FL	28600	0.03332	0.0107747	DHL	28600	0.0235456	0.00586386
FL	28800	0.0337991	0.013147	DHL	28800	0.0242364	0.00573356
FL	29000	0.0350566	0.0138136	DHL	29000	0.0244523	0.00380764
FL	29200	0.035155	0.0129995	DHL	29200	0.0240739	0.00436184
FL	29400	0.0346615	0.0146915	DHL	29400	0.0219523	0.00414966
FL	29600	0.0354262	0.0142057	DHL	29600	0.0236808	0.00352026
FL	29800	0.0344861	0.0147278	DHL	29800	0.0217828	0.00316182
FL	30000	0.0341586	0.0164016	DHL	30000	0.0224787	0.0037099
FL	30200	0.0334429	0.0176693	DHL	30200	0.0233619	0.005887
FL	30400	0.0335058	0.0176819	DHL	30400	0.0241485	0.00684952
FL	30600	0.0346842	0.0156352	DHL	30600	0.0262902	0.00677007
FL	30800	0.0348954	0.0155937	DHL	30800	0.0278854	0.0071417
FL	31000	0.0348293	0.0157421	DHL	31000	0.0280259	0.00873249
FL	31200	0.0339344	0.014523	DHL	31200	0.0264085	0.00716767
FL	31400	0.0341764	0.0160055	DHL	31400	0.0282097	0.00940111
FL	31600	0.0360891	0.014895	DHL	31600	0.0286249	0.0104239
FL	31800	0.0355975	0.0139288	DHL	31800	0.0313119	0.0114494
FL	32000	0.0359492	0.0141181	DHL	32000	0.0294161	0.0105145
FL	32200	0.036533	0.0143468	DHL	32200	0.0297608	0.0103275
FL	32400	0.0370616	0.0144192	DHL	32400	0.0281664	0.0101805
FL	32600	0.0377018	0.0144311	DHL	32600	0.0286988	0.0102454
FL	32800	0.0378791	0.0148568	DHL	32800	0.0282864	0.0100383
FL	33000	0.0383222	0.0133581	DHL	33000	0.0300708	0.011836
FL	33200	0.0384142	0.0130379	DHL	33200	0.0290883	0.0123454
FL	33400	0.0395838	0.0128814	DHL	33400	0.0285263	0.0124698
FL	33600	0.0384593	0.0125957	DHL	33600	0.0297943	0.0134224
FL	33800	0.0378358	0.0127568	DHL	33800	0.029833	0.0136395
FL	34000	0.0396585	0.0129561	DHL	34000	0.0310146	0.0145064
FL	34200	0.0380625	0.0128538	DHL	34200	0.0312621	0.0153785
FL	34400	0.0369994	0.0142967	DHL	34400	0.0315777	0.0147575
FL	34600	0.0356159	0.012747	DHL	34600	0.0319534	0.0139627
FL	34800	0.0337437	0.0118363	DHL	34800	0.0301485	0.0139348
FL	35000	0.0351373	0.0116672	DHL	35000	0.0295087	0.0121147
FL	35200	0.0343416	0.0114492	DHL	35200	0.0302654	0.0142561
FL	35400	0.0354062	0.0106523	DHL	35400	0.0285482	0.0122297
FL	35600	0.0353892	0.0110161	DHL	35600	0.0273403	0.0107865
FL	35800	0.0332873	0.00920159	DHL	35800	0.0274898	0.00976656
FL	36000	0.031946	0.0093831	DHL	36000	0.027451	0.00863836
FL	36200	0.0339288	0.010282	DHL	36200	0.0266524	0.00957283
FL	36400	0.0341245	0.00966137	DHL	36400	0.026015	0.00968915
FL	36600	0.0335167	0.00988274	DHL	36600	0.0279964	0.0116104
FL	36800	0.0319305	0.0101036	DHL	36800	0.0275697	0.0102155
FL	37000	0.0316456	0.0108868	DHL	37000	0.0280392	0.010871
FL	37200	0.031082	0.0119774	DHL	37200	0.0281107	0.0103435
FL	37400	0.0289654	0.0123348	DHL	37400	0.0283007	0.0104079
FL	37600	0.0290913	0.0118582	DHL	37600	0.0275094	0.0107361
FL	37800	0.0310385	0.0126474	DHL	37800	0.025746	0.00931833
FL	38000	0.030541	0.0132793	DHL	38000	0.023824	0.00851574
FL	38200	0.030687	0.0128739	DHL	38200	0.0235732	0.0089366
FL	38400	0.0296544	0.0110036	DHL	38400	0.0231987	0.00765456
FL	38600	0.0294738	0.0103615	DHL	38600	0.0232811	0.00685864
FL	38800	0.0296561	0.0110537	DHL	38800	0.0234772	0.00838586
FL	39000	0.0289818	0.0115731	DHL	39000	0.0243234	0.0080338
FL	39200	0.0286843	0.0126182	DHL	39200	0.0243016	0.00778645
FL	39400	0.0294001	0.0129464	DHL	39400	0.0244829	0.00850163
FL	39600	0.0303055	0.0133486	DHL	39600	0.026362	0.00900938
FL	39800	0.0297858	0.0133508	DHL	39800	0.0263634	0.00893727
FL	40000	0.029664	0.0136033	DHL	40000	0.0272042	0.00994589
FL	40200	0.0296497	0.0136114	DHL	40200	0.0279992	0.0110116
FL	40400	0.0279587	0.0178144	DHL	40400	0.0297776	0.0109297
FL	40600	0.0300167	0.0154916	DHL	40600	0.0298131	0.0103376
FL	40800	0.0310653	0.0143599	DHL	40800	0.0291594	0.00964467
FL	41000	0.0319528	0.0144003	DHL	41000	0.0301046	0.00940216
FL	41200	0.0328589	0.0177092	DHL	41200	0.0293689	0.00924675
FL	41400	0.0342442	0.0144505	DHL	41400	0.0313271	0.0119199
FL	41600	0.0344412	0.0158409	DHL	41600	0.0323854	0.0116863
FL	41800	0.0345688	0.0152488	DHL	41800	0.0329593	0.0105285
FL	42000	0.0350977	0.0155594	DHL	42000	0.0335737	0.0113244
FL	42200	0.0363196	0.0149955	DHL	42200	0.0328258	0.0103553
FL	42400	0.0332949	0.0161809	DHL	42400	0.0324824	0.00840298
FL	42600	0.0331401	0.0157287	DHL	42600	0.0324322	0.00918027
FL	42800	0.033002	0.0147791	DHL	42800	0.031139	0.00853343
FL	43000	0.0358573	0.0120366	DHL	43000	0.0315332	0.0101649
FL	43200	0.0341162	0.0116073	DHL	43200	0.0313839	0.00803227
FL	43400	0.0342667	0.0117856	DHL	43400	0.0314919	0.00763277
FL	43600	0.0319384	0.0120195	DHL	43600	0.0292747	0.00693293
FL	43800	0.0333104	0.0130127	DHL	43800	0.0309825	0.00881515
FL	44000	0.0338703	0.0127859	DHL	44000	0.0292432	0.00658818
FL	44200	0.0332266	0.0129148	DHL	44200	0.0296911	0.00787189
FL	44400	0.0311236	0.0143838	DHL	44400	0.0295764	0.00753433
FL	44600	0.030027	0.0135887	DHL	44600	0.0296992	0.00728876
FL	44800	0.0296265	0.0129281	DHL	44800	0.0288454	0.00568676
FL	45000	0.0276334	0.0150925	DHL	45000	0.0270334	0.0054171
FL	45200	0.0281874	0.0149262	DHL	45200	0.0274408	0.00457433
FL	45400	0.0290265	0.0157843	DHL	45400	0.0277569	0.0050839
FL	45600	0.0289756	0.0164143	DHL	45600	0.026528	0.00439571
FL	45800	0.0298362	0.0158217	DHL	45800	0.0256198	0.0041116
FL	46000	0.0310492	0.0161844	DHL	46000	0.025861	0.00379266
FL	46200	0.0311605	0.012248	DHL	46200	0.024047	0.00454234
FL	46400	0.0340671	0.0109348	DHL	46400	0.023623	0.00526885
FL	46600	0.032541	0.0094429	DHL	46600	0.023426	0.00399237
FL	46800	0.0296282	0.0109572	DHL	46800	0.0233197	0.00320024
FL	47000	0.0297354	0.0108212	DHL	47000	0.0197205	0.0026613
FL	47200	0.0318637	0.00782944	DHL	47200	0.0208915	0.00504426
FL	47400	0.0308777	0.00687687	DHL	47400	0.0204575	0.00389974
FL	47600	0.0298793	0.0108821	DHL	47600	0.02056	0.00360727
FL	47800	0.0287583	0.0100262	DHL	47800	0.0214808	0.00423948
FL	48000	0.0296147	0.0106921	DHL	48000	0.0221231	0.00320618
FL	48200	0.0305465	0.0121386	DHL	48200	0.0222871	0.00239921
FL	48400	0.0333192	0.0104927	DHL	48400	0.0224492	0.00266471
FL	48600	0.0334653	0.0108009	DHL	48600	0.0218932	0.00472081
FL	48800	0.0349814	0.00949125	DHL	48800	0.0221589	0.00931508
FL	49000	0.0351259	0.0117649	DHL	49000	0.0228419	0.00899812
FL	49200	0.0344802	0.0109967	DHL	49200	0.0217042	0.00781906
FL	49400	0.0324268	0.0125666	DHL	49400	0.0210831	0.00753905
FL	49600	0.034156	0.0143069	DHL	49600	0.0205228	0.0078536
FL	49800	0.0328026	0.0140205	DHL	49800	0.0203904	0.00692784
FL	50000	0.0324447	0.0136149	DHL	50000	0.0207392	0.00994007
FL	50200	0.0321489	0.0136233	DHL	50200	0.0219567	0.00870446
FL	50400	0.0313867	0.0128386	DHL	50400	0.0212142	0.00851017
FL	50600	0.0309333	0.0130373	DHL	50600	0.0206499	0.0081959
FL	50800	0.0322881	0.0113442	DHL	50800	0.0201163	0.00621356
FL	51000	0.0321664	0.0113394	DHL	51000	0.0204666	0.00654604
FL	51200	0.0318282	0.0117367	DHL	51200	0.0219116	0.00412621
FL	51400	0.0311411	0.0122741	DHL	51400	0.0216812	0.00282937
FL	51600	0.0294536	0.0149273	DHL	51600	0.0216399	0.00389577
FL	51800	0.0295305	0.0149957	DHL	51800	0.0217833	0.00373614
FL	52000	0.0303501	0.015387	DHL	52000	0.0222063	0.00423502
FL	52200	0.0301047	0.0121448	DHL	52200	0.0243327	0.00692259
FL	52400	0.0314787	0.0109546	DHL	52400	0.0247205	0.00660209
FL	52600	0.0306502	0.0106108	DHL	52600	0.0238773	0.00478539
FL	52800	0.0318607	0.0117968	DHL	52800	0.0226196	0.00411272
FL	53000	0.0324956	0.0109269	DHL	53000	0.0224645	0.0040483
FL	53200	0.0325885	0.0112908	DHL	53200	0.0231903	0.00451008
FL	53400	0.032035	0.0105726	DHL	53400	0.022859	0.00549526
FL	53600	0.0310016	0.00952597	DHL	53600	0.023764	0.00546438
FL	53800	0.0308201	0.00990885	DHL	53800	0.024223	0.00573081
FL	54000	0.0306182	0.0109775	DHL	54000	0.0233321	0.00488865
FL	54200	0.0300653	0.0105637	DHL	54200	0.0236477	0.00494505
FL	54400	0.0307924	0.0118977	DHL	54400	0.0238161	0.00445823
FL	54600	0.0307477	0.0148834	DHL	54600	0.0257979	0.0044113
FL	54800	0.0304078	0.0181263	DHL	54800	0.0261093	0.00495972
FL	55000	0.0315878	0.0148194	DHL	55000	0.0262048	0.00537527
FL	55200	0.0323728	0.0153693	DHL	55200	0.025182	0.00610847
FL	55400	0.0333572	0.016372	DHL	55400	0.023883	0.00534372
FL	55600	0.0345408	0.0159681	DHL	55600	0.0255633	0.00457741
FL	55800	0.0331511	0.0155638	DHL	55800	0.025223	0.00724779
FL	56000	0.0351065	0.0161179	DHL	56000	0.027437	0.00803736
FL	56200	0.0369347	0.013984	DHL	56200	0.0255157	0.00776994
FL	56400	0.0369354	0.0116221	DHL	56400	0.0248035	0.007652
FL	56600	0.0354727	0.0100803	DHL	56600	0.024465	0.00848092
FL	56800	0.0335235	0.00938401	DHL	56800	0.0249236	0.00826308
FL	57000	0.0304702	0.00666404	DHL	57000	0.0257324	0.00825319
FL	57200	0.0304991	0.00696296	DHL	57200	0.0272102	0.00746898
FL	57400	0.0313034	0.00595345	DHL	57400	0.0284071	0.00703104
FL	57600	0.0309892	0.00668963	DHL	57600	0.0270771	0.00670396
FL	57800	0.0281096	0.00899345	DHL	57800	0.0264395	0.00669032
FL	58000	0.0286211	0.00999589	DHL	58000	0.0282681	0.00609924
FL	58200	0.0289039	0.0116791	DHL	58200	0.0271978	0.00760477
FL	58400	0.0291282	0.0120004	DHL	58400	0.0271054	0.0111198
FL	58600	0.0287793	0.011462	DHL	58600	0.0276078	0.0111632
FL	58800	0.0297645	0.0115194	DHL	58800	0.0311947	0.0136864
FL	59000	0.0296846	0.0109185	DHL	59000	0.0321641	0.0126341
FL	59200	0.0307365	0.0104756	DHL	59200	0.0312285	0.00948141
FL	59400	0.0317369	0.0115699	DHL	59400	0.0279353	0.00798236
FL	59600	0.0307385	0.0116617	DHL	59600	0.0277341	0.0106845
FL	59800	0.0327082	0.0124789	DHL	59800	0.0274724	0.0129235
FL	60000	0.0328068	0.0131438	DHL	60000	0.0265529	0.0121102
FL	60200	0.0321142	0.0161122	DHL	60200	0.0254995	0.0109221
FL	60400	0.0314277	0.0172169	DHL	60400	0.0264151	0.00814723
FL	60600	0.0299727	0.0163433	DHL	60600	0.025906	0.00909406
FL	60800	0.0300379	0.016053	DHL	60800	0.0235031	0.00759581
FL	61000	0.0296371	0.0160628	DHL	61000	0.0231207	0.0073411
FL	61200	0.0304245	0.0167673	DHL	61200	0.0232035	0.00711166
FL	61400	0.0297901	0.0171166	DHL	61400	0.024458	0.00563575
FL	61600	0.0292327	0.0161947	DHL	61600	0.0244596	0.00534136
FL	61800	0.0282272	0.0160382	DHL	61800	0.0243364	0.00562872
FL	62000	0.0274318	0.0150417	DHL	62000	0.0239768	0.00608375
FL	62200	0.0252791	0.0139683	DHL	62200	0.0217525	0.00638819
FL	62400	0.0260955	0.014356	DHL	62400	0.0242813	0.00666757
FL	62600	0.0252732	0.0148003	DHL	62600	0.023179	0.0073536
FL	62800	0.0249121	0.0145746	DHL	62800	0.0248319	0.00672645
FL	63000	0.0263795	0.0117359	DHL	63000	0.0228434	0.00677996
FL	63200	0.0299639	0.00950402	DHL	63200	0.0262104	0.00546144
FL	63400	0.0288125	0.00902262	DHL	63400	0.0249373	0.00533077
FL	63600	0.0278502	0.0123565	DHL	63600	0.0259516	0.0064438
FL	63800	0.0258339	0.0142228	DHL	63800	0.0249651	0.00838095
FL	64000	0.0254278	0.0150293	DHL	64000	0.0232991	0.00785941
FL	64200	0.0227582	0.0141568	DHL	64200	0.0249289	0.00679011
FL	64400	0.0235664	0.0132285	DHL	64400	0.0253104	0.00609551
FL	64600	0.024756	0.0151533	DHL	64600	0.0243571	0.0054708
FL	64800	0.0242238	0.0160303	DHL	64800	0.02292	0.00542002
FL	65000	0.0249775	0.0132097	DHL	65000	0.0230679	0.00522797
FL	65200	0.0289813	0.010275	DHL	65200	0.0256724	0.00568291
FL	65400	0.0293342	0.0100303	DHL	65400	0.0242881	0.00442535
FL	65600	0.0298799	0.00732727	DHL	65600	0.0224237	0.00558719
FL	65800	0.0302629	0.0082806	DHL	65800	0.0227057	0.00526626
FL	66000	0.0318491	0.0118362	DHL	66000	0.0201436	0.00685256
FL	66200	0.0332441	0.0151305	DHL	66200	0.0195756	0.00855838
FL	66400	0.0339551	0.0152481	DHL	66400	0.0215066	0.00765072
FL	66600	0.0312118	0.0122149	DHL	66600	0.0222153	0.00686667
FL	66800	0.0294471	0.00960732	DHL	66800	0.0218599	0.00598538
FL	67000	0.0296847	0.00942596	DHL	67000	0.0238382	0.00683968
FL	67200	0.0292753	0.00807847	DHL	67200	0.0233831	0.00763576
FL	67400	0.0288484	0.00926844	DHL	67400	0.0224809	0.00652279
FL	67600	0.0297171	0.0104004	DHL	67600	0.0219094	0.0065954
FL	67800	0.0271092	0.0122441	DHL	67800	0.0220767	0.00558616
FL	68000	0.0257107	0.0110086	DHL	68000	0.0243327	0.00861899
FL	68200	0.0287684	0.0145136	DHL	68200	0.0240399	0.00898468
FL	68400	0.0313281	0.0137564	DHL	68400	0.0248291	0.0101752
FL	68600	0.0323513	0.0137888	DHL	68600	0.022966	0.00847758
FL	68800	0.0338205	0.0144778	DHL	68800	0.0238871	0.00752951
FL	69000	0.0329126	0.0141863	DHL	69000	0.0226799	0.00640967
FL	69200	0.0343585	0.0128953	DHL	69200	0.0219503	0.00626008
FL	69400	0.0369887	0.0138198	DHL	69400	0.0230206	0.00801445
FL	69600	0.035559	0.011257	DHL	69600	0.0241268	0.00689838
FL	69800	0.0331169	0.0116129	DHL	69800	0.0264677	0.00459413
FL	70000	0.0328781	0.0123295	DHL	70000	0.0258213	0.00559416
FL	70200	0.0327881	0.0122957	DHL	70200	0.0265702	0.00369934
FL	70400	0.0337104	0.0122763	DHL	70400	0.0264335	0.00211042
FL	70600	0.0337555	0.0112178	DHL	70600	0.026735	0.00242353
FL	70800	0.0342616	0.0109938	DHL	70800	0.0286202	0.00212687
FL	71000	0.0341917	0.00915748	DHL	71000	0.029089	0.00340678
FL	71200	0.0362858	0.00942829	DHL	71200	0.0281868	0.0049348
FL	71400	0.0367683	0.0108314	DHL	71400	0.0276484	0.00356307
FL	71600	0.0361154	0.0105624	DHL	71600	0.0286722	0.00364463
FL	71800	0.0334316	0.00905695	DHL	71800	0.0287931	0.00319901
FL	72000	0.0363774	0.0110843	DHL	72000	0.0283495	0.00516756
FL	72200	0.0356221	0.0109634	DHL	72200	0.0277477	0.00501548
FL	72400	0.0336438	0.00917456	DHL	72400	0.0270346	0.00652843
FL	72600	0.0345979	0.0122383	DHL	72600	0.0252698	0.00818039
FL	72800	0.0327614	0.0128083	DHL	72800	0.0245066	0.0079242
FL	73000	0.0302582	0.0138373	DHL	73000	0.0248999	0.00726548
FL	73200	0.0288823	0.0125545	DHL	73200	0.0254264	0.00804312
FL	73400	0.027592	0.016395	DHL	73400	0.0246998	0.00755896
FL	73600	0.0290706	0.0164544	DHL	73600	0.0247473	0.00882974
FL	73800	0.0280508	0.0152475	DHL	73800	0.0240679	0.00937615
FL	74000	0.0270232	0.0154297	DHL	74000	0.0217259	0.00796912
FL	74200	0.0300009	0.00982834	DHL	74200	0.0199033	0.00727976
FL	74400	0.0310519	0.0103846	DHL	74400	0.0197042	0.00634337
FL	74600	0.0305297	0.00959808	DHL	74600	0.020959	0.00529858
FL	74800	0.0293262	0.0129161	DHL	74800	0.0193742	0.00431545
FL	75000	0.031886	0.0127932	DHL	75000	0.020605	0.0055677
FL	75200	0.0332512	0.0132181	DHL	75200	0.0197592	0.00332919
FL	75400	0.0337648	0.00824157	DHL	75400	0.0182833	0.00360371
FL	75600	0.0321694	0.0116399	DHL	75600	0.0175714	0.00352081
FL	75800	0.0314514	0.0105245	DHL	75800	0.0159683	0.00490538
FL	76000	0.0330907	0.00697458	DHL	76000	0.0190358	0.00275761
FL	76200	0.0292912	0.00585294	DHL	76200	0.0195326	0.0026349
FL	76400	0.0281541	0.00440562	DHL	76400	0.0210676	0.00595081
FL	76600	0.0285576	0.00496035	DHL	76600	0.0223734	0.00704741
FL	76800	0.0285513	0.00697186	DHL	76800	0.0240941	0.00915734
FL	77000	0.0275674	0.00842467	DHL	77000	0.0237774	0.00893178
FL	77200	0.0274782	0.0110126	DHL	77200	0.0241989	0.00979872
FL	77400	0.0260537	0.0109418	DHL	77400	0.0234929	0.00967155
FL	77600	0.0262874	0.0116921	DHL	77600	0.0248903	0.011528
FL	77800	0.0264641	0.0103174	DHL	77800	0.0247665	0.0128089
FL	78000	0.0269908	0.00981074	DHL	78000	0.0259009	0.0132025
FL	78200	0.0271532	0.0100743	DHL	78200	0.0253488	0.0126112
FL	78400	0.0290244	0.0123834	DHL	78400	0.0264513	0.0120214
FL	78600	0.0305102	0.0118103	DHL	78600	0.024914	0.0119604
FL	78800	0.0326693	0.0116863	DHL	78800	0.0248712	0.0126223
FL	79000	0.0319077	0.011315	DHL	79000	0.0241255	0.0133666
FL	79200	0.0324779	0.00978244	DHL	79200	0.0231676	0.0140089
FL	79400	0.0329211	0.0111117	DHL	79400	0.0218381	0.0136152
FL	79600	0.0336956	0.0102542	DHL	79600	0.0239949	0.0110395
FL	79800	0.0339158	0.00968373	DHL	79800	0.022153	0.0100894
FL	80000	0.0365491	0.012344	DHL	80000	0.0232827	0.0111008
FL	80200	0.0369775	0.0130373	DHL	80200	0.025135	0.0114196
FL	80400	0.0362093	0.0136458	DHL	80400	0.0243632	0.0119629
FL	80600	0.0370143	0.0141774	DHL	80600	0.0247636	0.0101077
FL	80800	0.0350295	0.011362	DHL	80800	0.0245676	0.00966437
FL	81000	0.0322022	0.00935602	DHL	81000	0.0257953	0.0098022
FL	81200	0.0293479	0.0119722	DHL	81200	0.0245086	0.0118791
FL	81400	0.0278474	0.0104546	DHL	81400	0.0238218	0.0110031
FL	81600	0.0271538	0.00938348	DHL	81600	0.0243608	0.0123139
FL	81800	0.025752	0.00897687	DHL	81800	0.0233794	0.0136052
FL	82000	0.0257735	0.00930225	DHL	82000	0.0209423	0.0114845
FL	82200	0.025269	0.00868507	DHL	82200	0.0203486	0.010619
FL	82400	0.0255762	0.0084057	DHL	82400	0.020353	0.0120033
FL	82600	0.0279478	0.0075919	DHL	82600	0.0197697	0.0102902
FL	82800	0.0283891	0.00684007	DHL	82800	0.0223692	0.0093554
FL	83000	0.0289978	0.00718802	DHL	83000	0.0245014	0.0103762
FL	83200	0.0298654	0.00895182	DHL	83200	0.0242617	0.00913633
FL	83400	0.030473	0.00999739	DHL	83400	0.0243613	0.00863752
FL	83600	0.0276767	0.0154958	DHL	83600	0.0258534	0.0103308
FL	83800	0.0266851	0.0141782	DHL	83800	0.0270344	0.0102914
FL	84000	0.0305023	0.0104346	DHL	84000	0.025861	0.0106038
FL	84200	0.0329145	0.00545965	DHL	84200	0.0257686	0.0111965
FL	84400	0.0333431	0.00477888	DHL	84400	0.0253267	0.0104412
FL	84600	0.0334693	0.00644154	DHL	84600	0.0255584	0.0106092
FL	84800	0.0335742	0.00653437	DHL	84800	0.0258601	0.00883018
FL	85000	0.0327732	0.0065727	DHL	85000	0.0251145	0.006655
FL	85200	0.0318368	0.00567513	DHL	85200	0.0246032	0.00649549
FL	85400	0.0307884	0.00713914	DHL	85400	0.0271363	0.00602269
FL	85600	0.0317512	0.00920775	DHL	85600	0.0273856	0.00547662
FL	85800	0.0329397	0.00963124	DHL	85800	0.0250035	0.00705114
FL	86000	0.0337371	0.00916874	DHL	86000	0.0264609	0.00587185
FL	86200	0.0306133	0.0117103	DHL	86200	0.0255462	0.00628731
FL	86400	0.0327337	0.0102337	DHL	86400	0.0244001	0.00879562
FL	86600	0.0333904	0.0116645	DHL	86600	0.0243631	0.00577813
FL	86800	0.0314898	0.0142868	DHL	86800	0.0248333	0.00660259
FL	87000	0.030671	0.0141604	DHL	87000	0.026197	0.00669125
FL	87200	0.0321142	0.0102394	DHL	87200	0.0275226	0.00762909
FL	87400	0.0312364	0.0101324	DHL	87400	0.0274301	0.00742462
FL	87600	0.029597	0.013067	DHL	87600	0.0254292	0.00873223
FL	87800	0.0291117	0.0134979	DHL	87800	0.0229478	0.00826591
FL	88000	0.0297384	0.0124353	DHL	88000	0.0218376	0.00735528
FL	88200	0.0300016	0.0113729	DHL	88200	0.0212567	0.00894026
FL	88400	0.0303032	0.0117204	DHL	88400	0.022073	0.00947774
FL	88600	0.0323115	0.00833577	DHL	88600	0.0258753	0.00906658
FL	88800	0.0305028	0.00914288	DHL	88800	0.0254493	0.0108279
FL	89000	0.0291346	0.00894743	DHL	89000	0.0250233	0.00985627
FL	89200	0.0286695	0.00829942	DHL	89200	0.0278976	0.0105545
FL	89400	0.0280542	0.00821081	DHL	89400	0.0249791	0.00955904
FL	89600	0.0273105	0.00791315	DHL	89600	0.0242567	0.00968921
FL	89800	0.0279906	0.00959657	DHL	89800	0.0263747	0.00591299
FL	90000	0.0279734	0.0129688	DHL	90000	0.0249751	0.00630598
FL	90200	0.0283854	0.013565	DHL	90200	0.0258036	0.00629739
FL	90400	0.028647	0.0140346	DHL	90400	0.0244084	0.00834663
FL	90600	0.0276016	0.0139902	DHL	90600	0.0243023	0.00650763
FL	90800	0.0292256	0.00798142	DHL	90800	0.0243769	0.00574656
FL	91000	0.0300497	0.00788594	DHL	91000	0.0241212	0.00549974
FL	91200	0.0307939	0.00807667	DHL	91200	0.0244494	0.00786414
FL	91400	0.0313814	0.00750586	DHL	91400	0.0215126	0.0061855
FL	91600	0.0298771	0.00790444	DHL	91600	0.0209526	0.00613412
FL	91800	0.0274662	0.0097602	DHL	91800	0.0192166	0.00578744
FL	92000	0.027423	0.0115152	DHL	92000	0.0178814	0.00529226
FL	92200	0.0284775	0.0111164	DHL	92200	0.0175899	0.00459784
FL	92400	0.0288005	0.00972187	DHL	92400	0.0177503	0.00512301
FL	92600	0.0297184	0.0088724	DHL	92600	0.0178342	0.00439339
FL	92800	0.0304974	0.00934085	DHL	92800	0.0174319	0.0037088
FL	93000	0.0309901	0.00909688	DHL	93000	0.0165209	0.00325692
FL	93200	0.0273109	0.0137805	DHL	93200	0.0154762	0.00562674
FL	93400	0.0259483	0.0123495	DHL	93400	0.0175013	0.00607157
FL	93600	0.0255905	0.0124094	DHL	93600	0.0171912	0.00558857
FL	93800	0.0252881	0.0116599	DHL	93800	0.0188926	0.00710526
FL	94000	0.0270281	0.013273	DHL	94000	0.019181	0.00764255
FL	94200	0.0280996	0.0144121	DHL	94200	0.0213553	0.00807515
FL	94400	0.0267172	0.0129224	DHL	94400	0.0212859	0.0104208
FL	94600	0.0262458	0.0126971	DHL	94600	0.0180759	0.00830468
FL	94800	0.0267061	0.0132194	DHL	94800	0.0190671	0.00728952
FL	95000	0.0260217	0.0116847	DHL	95000	0.0196344	0.00745572
FL	95200	0.0267402	0.0120702	DHL	95200	0.0203349	0.00729227
FL	95400	0.0288915	0.0137776	DHL	95400	0.0208269	0.00850491
FL	95600	0.0297466	0.0148396	DHL	95600	0.020658	0.00844907
FL	95800	0.0287021	0.0137942	DHL	95800	0.0207448	0.00799911
FL	96000	0.025693	0.0122789	DHL	96000	0.0227621	0.00615703
FL	96200	0.0260192	0.0121112	DHL	96200	0.0232676	0.00652704
FL	96400	0.0251816	0.012466	DHL	96400	0.0241536	0.00609812
FL	96600	0.026839	0.00703218	DHL	96600	0.0227976	0.00573408
FL	96800	0.0277211	0.00813144	DHL	96800	0.021719	0.00530872
FL	97000	0.0288466	0.00800596	DHL	97000	0.0231456	0.00456335
FL	97200	0.0284204	0.00747471	DHL	97200	0.0215897	0.00490363
FL	97400	0.0292688	0.0090908	DHL	97400	0.0217537	0.00642291
FL	97600	0.0287276	0.010003	DHL	97600	0.020337	0.00553512
FL	97800	0.0275062	0.0093223	DHL	97800	0.0192541	0.00665754
FL	98000	0.0282306	0.00898712	DHL	98000	0.0199942	0.00875582
FL	98200	0.0321388	0.0114655	DHL	98200	0.0182324	0.00954114
FL	98400	0.0324165	0.00962876	DHL	98400	0.0189267	0.0105631
FL	98600	0.0317446	0.00967159	DHL	98600	0.0204275	0.0121805
FL	98800	0.0324325	0.0111684	DHL	98800	0.0207398	0.0126789
FL	99000	0.030297	0.00669311	DHL	99000	0.0208575	0.0125996
FL	99200	0.0263245	0.00608335	DHL	99200	0.0225056	0.0130542
FL	99400	0.0283741	0.00602295	DHL	99400	0.0232771	0.0117891
FL	99600	0.0302366	0.0117081	DHL	99600	0.0222191	0.0107897
FL	99800	0.0307942	0.0106829	DHL	99800	0.023107	0.0124566
FL	100000	0.0301396	0.00656841	DHL	100000	0.0220359	0.0100876
FL	0	0.0375496	0.0144675	DHL	0	0.216114	0.214021
FL	-200	0.0377383	0.0133329	DHL	-200	0.213067	0.20952
FL	-400	0.038316	0.0128099	DHL	-400	0.208987	0.205054
FL	-600	0.0368909	0.01238	DHL	-600	0.204459	0.199301
FL	-800	0.0374345	0.0115663	DHL	-800	0.1988	0.193137
FL	-1000	0.0370874	0.0106135	DHL	-1000	0.193626	0.188465
FL	-1200	0.0366008	0.00947876	DHL	-1200	0.184489	0.176634
FL	-1400	0.0374973	0.00764655	DHL	-1400	0.176388	0.16765
FL	-1600	0.0362988	0.0055943	DHL	-1600	0.167541	0.161733
FL	-1800	0.0346541	0.00597332	DHL	-1800	0.157128	0.15015
FL	-2000	0.0342686	0.00474227	DHL	-2000	0.151489	0.14479
FL	-2200	0.0331997	0.00591858	DHL	-2200	0.142708	0.135167
FL	-2400	0.0317868	0.00896457	DHL	-2400	0.133969	0.125217
FL	-2600	0.0317197	0.00890889	DHL	-2600	0.125986	0.117043
FL	-2800	0.0327515	0.00935959	DHL	-2800	0.120957	0.112105
FL	-3000	0.0317244	0.0128467	DHL	-3000	0.11597	0.108965
FL	-3200	0.0315615	0.0128243	DHL	-3200	0.108245	0.0994023
FL	-3400	0.0306161	0.0127441	DHL	-3400	0.102984	0.0962396
FL	-3600	0.0303953	0.0128976	DHL	-3600	0.0980126	0.0880698
FL	-3800	0.0294625	0.0124077	DHL	-3800	0.0950378	0.0846168
FL	-4000	0.0302407	0.0101101	DHL	-4000	0.0887528	0.0814374
FL	-4200	0.0290132	0.0114493	DHL	-4200	0.0842689	0.0781132
FL	-4400	0.0283568	0.0115082	DHL	-4400	0.0802043	0.0751501
FL	-4600	0.0286847	0.0118997	DHL	-4600	0.0801105	0.0751344
FL	-4800	0.0287141	0.0141627	DHL	-4800	0.0757839	0.0705188
FL	-5000	0.0294932	0.0129609	DHL	-5000	0.073168	0.0698481
FL	-5200	0.0297756	0.0133609	DHL	-5200	0.0694601	0.0663485
FL	-5400	0.0313461	0.01384	DHL	-5400	0.0672883	0.0618608
FL	-5600	0.0314992	0.0130675	DHL	-5600	0.0634625	0.0544745
FL	-5800	0.0321873	0.0150936	DHL	-5800	0.0610083	0.0520529
FL	-6000	0.0322138	0.0153701	DHL	-6000	0.0588533	0.0508158
FL	-6200	0.0319842	0.0153803	DHL	-6200	0.0564975	0.0457707
FL	-6400	0.032482	0.0163997	DHL	-6400	0.0568185	0.0454816
FL	-6600	0.0335319	0.0148436	DHL	-6600	0.0571117	0.0452809
FL	-6800	0.0331194	0.0140205	DHL	-6800	0.0560565	0.0433376
FL	-7000	0.0338462	0.0140492	DHL	-7000	0.0563111	0.0431463
FL	-7200	0.0336638	0.0137782	DHL	-7200	0.0562	0.0428101
FL	-7400	0.0338275	0.0133878	DHL	-7400	0.0575537	0.0453
FL	-7600	0.0324876	0.0120856	DHL	-7600	0.0547862	0.0430835
FL	-7800	0.0318775	0.0119958	DHL	-7800	0.0538915	0.0411318
FL	-8000	0.0317929	0.0123262	DHL	-8000	0.0522592	0.0406278
FL	-8200	0.0316073	0.0120007	DHL	-8200	0.0509259	0.0368779
FL	-8400	0.0331109	0.0117518	DHL	-8400	0.0487613	0.0334681
FL	-8600	0.0332841	0.0120097	DHL	-8600	0.0475253	0.0302134
FL	-8800	0.0331685	0.013425	DHL	-8800	0.0476806	0.0293492
FL	-9000	0.031367	0.0142732	DHL	-9000	0.0460614	0.028405
FL	-9200	0.0336297	0.0119428	DHL	-9200	0.0445714	0.0273288
FL	-9400	0.0342406	0.013036	DHL	-9400	0.0447466	0.0269861
FL	-9600	0.0342975	0.0130347	DHL	-9600	0.0436183	0.0262892
FL	-9800	0.0353373	0.0115895	DHL	-9800	0.0429344	0.0249159
FL	-10000	0.0357927	0.0114261	DHL	-10000	0.0404705	0.0220139
FL	-10200	0.0346584	0.0102785	DHL	-10200	0.0414257	0.0250966
FL	-10400	0.0335662	0.00932271	DHL	-10400	0.0414166	0.0270886
FL	-10600	0.0331902	0.00816574	DHL	-10600	0.0414067	0.0269806
FL	-10800	0.0343279	0.00744542	DHL	-10800	0.0403059	0.0252895
FL	-11000	0.0338725	0.00836379	DHL	-11000	0.0402452	0.0266485
FL	-11200	0.0348565	0.0085315	DHL	-11200	0.0410744	0.0264913
FL	-11400	0.032364	0.0109402	DHL	-11400	0.0397937	0.0227481
FL	-11600	0.0330573	0.00938325	DHL	-11600	0.0377518	0.0208938
FL	-11800	0.0327265	0.0105666	DHL	-11800	0.0389708	0.0231082
FL	-12000	0.0318129	0.0094954	DHL	-12000	0.038948	0.0248155
FL	-12200	0.0329512	0.00884362	DHL	-12200	0.0394321	0.0246527
FL	-12400	0.0327567	0.00902974	DHL	-12400	0.0380051	0.0225061
FL	-12600	0.0327528	0.0105931	DHL	-12600	0.039056	0.0231493
FL	-12800	0.0343541	0.00926502	DHL	-12800	0.0380123	0.0221923
FL	-13000	0.0351851	0.0117005	DHL	-13000	0.0387837	0.0245638
FL	-13200	0.0366147	0.0118107	DHL	-13200	0.0383924	0.0223426
FL	-13400	0.0350832	0.0139587	DHL	-13400	0.0382268	0.0219484
FL	-13600	0.03566	0.0153313	DHL	-13600	0.0386131	0.022347
FL	-13800	0.034421	0.0167425	DHL	-13800	0.0364797	0.0193098
FL	-14000	0.033618	0.016475	DHL	-14000	0.0355583	0.0192857
FL	-14200	0.0326397	0.0182891	DHL	-14200	0.0348977	0.0168884
FL	-14400	0.0316197	0.0176672	DHL	-14400	0.0333826	0.0152308
FL	-14600	0.030145	0.0167654	DHL	-14600	0.0310537	0.0124849
FL	-14800	0.0291825	0.0142172	DHL	-14800	0.0307679	0.0125427
FL	-15000	0.0290078	0.0137528	DHL	-15000	0.030362	0.0118561
FL	-15200	0.0284581	0.013519	DHL	-15200	0.0304901	0.0114501
FL	-15400	0.0282617	0.0133182	DHL	-15400	0.0311477	0.0122301
FL	-15600	0.0274146	0.0127843	DHL	-15600	0.0303714	0.0110683
FL	-15800	0.0255155	0.0141746	DHL	-15800	0.0294055	0.0100402
FL	-16000	0.0268674	0.0137362	DHL	-16000	0.0308335	0.0132163
FL	-16200	0.0276919	0.0142447	DHL	-16200	0.0313277	0.012924
FL	-16400	0.0290389	0.015743	DHL	-16400	0.0320722	0.0138591
FL	-16600	0.0284048	0.0149517	DHL	-16600	0.0301166	0.0116101
FL	-16800	0.0282652	0.0156564	DHL	-16800	0.0288447	0.010499
FL	-17000	0.0277682	0.0156158	DHL	-17000	0.0283782	0.00897576
FL	-17200	0.0262536	0.0140722	DHL	-17200	0.0283139	0.00886815
FL	-17400	0.0281862	0.0116151	DHL	-17400	0.0280943	0.00859577
FL	-17600	0.0297179	0.0106563	DHL	-17600	0.0268652	0.00826108
FL	-17800	0.0302838	0.0095542	DHL	-17800	0.0260508	0.00731882
FL	-18000	0.0302391	0.0078314	DHL	-18000	0.0258802	0.00671401
FL	-18200	0.0304766	0.00742775	DHL	-18200	0.0260172	0.0070649
FL	-18400	0.0303776	0.00964089	DHL	-18400	0.0276125	0.00896774
FL	-18600	0.0327188	0.0089547	DHL	-18600	0.0303846	0.0107252
FL	-18800	0.031518	0.00852521	DHL	-18800	0.0301716	0.0103592
FL	-19000	0.0305469	0.00955185	DHL	-19000	0.0307849	0.0108501
FL	-19200	0.0300409	0.0114881	DHL	-19200	0.0305608	0.0100835
FL	-19400	0.0307505	0.0106486	DHL	-19400	0.0300081	0.00980498
FL	-19600	0.0309774	0.0119222	DHL	-19600	0.028231	0.00977341
FL	-19800	0.0318656	0.0117382	DHL	-19800	0.0266704	0.00896337
FL	-20000	0.0328728	0.0123505	DHL	-20000	0.0269677	0.00787604
FL	-20200	0.0336051	0.0116178	DHL	-20200	0.0274571	0.00826468
FL	-20400	0.0334583	0.0109197	DHL	-20400	0.0278216	0.00873797
FL	-20600	0.0330842	0.0114599	DHL	-20600	0.0278031	0.00763294
FL	-20800	0.0334973	0.01074	DHL	-20800	0.0273927	0.0102402
FL	-21000	0.0348524	0.011384	DHL	-21000	0.0278695	0.0089786
FL	-21200	0.0347367	0.0133718	DHL	-21200	0.0276333	0.00871619
FL	-21400	0.0335179	0.014881	DHL	-21400	0.0278434	0.00821161
FL	-21600	0.0328994	0.0167127	DHL	-21600	0.0297886	0.00830251
FL	-21800	0.0327329	0.0154973	DHL	-21800	0.0303898	0.00905288
FL	-22000	0.0324717	0.0153622	DHL	-22000	0.0306241	0.00964252
FL	-22200	0.0314941	0.0135247	DHL	-22200	0.031349	0.00842834
FL	-22400	0.0320307	0.0128861	DHL	-22400	0.0327709	0.0113699
FL	-22600	0.0321382	0.0137858	DHL	-22600	0.0342855	0.0119565
FL	-22800	0.0329682	0.0122494	DHL	-22800	0.0336303	0.0117485
FL	-23000	0.0324326	0.0140869	DHL	-23000	0.0320009	0.0107042
FL	-23200	0.0315964	0.0139572	DHL	-23200	0.0320212	0.0114784
FL	-23400	0.0323304	0.0140172	DHL	-23400	0.0299063	0.00874378
FL	-23600	0.0312491	0.013711	DHL	-23600	0.029392	0.00832826
FL	-23800	0.0291963	0.0134061	DHL	-23800	0.0302657	0.00800652
FL	-24000	0.0289398	0.0133406	DHL	-24000	0.0290231	0.00726278
FL	-24200	0.0294992	0.013571	DHL	-24200	0.029682	0.00767821
FL	-24400	0.0292555	0.0137461	DHL	-24400	0.0291798	0.00842168
FL	-24600	0.0281314	0.0150908	DHL	-24600	0.026403	0.00652262
FL	-24800	0.0270732	0.0146374	DHL	-24800	0.0258735	0.00686283
FL	-25000	0.0260649	0.0142596	DHL	-25000	0.0257486	0.00750911
FL	-25200	0.0283778	0.0103005	DHL	-25200	0.0272172	0.0067892
FL	-25400	0.0284099	0.0110466	DHL	-25400	0.0265997	0.00552667
FL	-25600	0.0297887	0.0102492	DHL	-25600	0.0258062	0.00412317
FL	-25800	0.0303048	0.0106302	DHL	-25800	0.025531	0.00531809
FL	-26000	0.0305831	0.0105251	DHL	-26000	0.0270079	0.00651209
FL	-26200	0.0325415	0.0121091	DHL	-26200	0.0280862	0.00833122
FL	-26400	0.0332061	0.0112133	DHL	-26400	0.0263171	0.00793905
FL	-26600	0.0351068	0.0102284	DHL	-26600	0.0279391	0.00842466
FL	-26800	0.0346329	0.0123624	DHL	-26800	0.0276506	0.00838245
FL	-27000	0.0365306	0.0110575	DHL	-27000	0.0267863	0.00633632
FL	-27200	0.0369743	0.0104184	DHL	-27200	0.027332	0.00628146
FL	-27400	0.0377671	0.0116494	DHL	-27400	0.0259552	0.00649902
FL	-27600	0.037707	0.0128875	DHL	-27600	0.0252836	0.00516707
FL	-27800	0.0353349	0.0155381	DHL	-27800	0.0225663	0.00444114
FL	-28000	0.0342744	0.0156894	DHL	-28000	0.0227547	0.00465934
FL	-28200	0.0322649	0.0166704	DHL	-28200	0.0221613	0.00554095
FL	-28400	0.0315406	0.0162765	DHL	-28400	0.0208687	0.0048643
FL	-28600	0.0299838	0.0149809	DHL	-28600	0.0214744	0.00366891
FL	-28800	0.0304505	0.0147726	DHL	-28800	0.0217819	0.00417414
FL	-29000	0.0299322	0.014631	DHL	-29000	0.0216855	0.00375606
FL	-29200	0.028512	0.0134608	DHL	-29200	0.0215849	0.00347319
FL	-29400	0.0297318	0.0119466	DHL	-29400	0.0215844	0.00327614
FL	-29600	0.0308336	0.009561	DHL	-29600	0.0218729	0.00273326
FL	-29800	0.0315976	0.00955428	DHL	-29800	0.0229155	0.00321402
FL	-30000	0.0313053	0.0111602	DHL	-30000	0.0218769	0.00358441
FL	-30200	0.0294455	0.0121381	DHL	-30200	0.0225891	0.00327333
FL	-30400	0.0291853	0.0112252	DHL	-30400	0.0230918	0.0042241
FL	-30600	0.0292713	0.0111443	DHL	-30600	0.024515	0.00489104
FL	-30800	0.0294811	0.012375	DHL	-30800	0.0260227	0.00586457
FL	-31000	0.0302132	0.00920612	DHL	-31000	0.0279715	0.0072658
FL	-31200	0.0306995	0.00892802	DHL	-31200	0.0289313	0.00753924
FL	-31400	0.0321722	0.0101894	DHL	-31400	0.0292389	0.00752594
FL	-31600	0.0326783	0.0109944	DHL	-31600	0.0289002	0.00873129
FL	-31800	0.0321449	0.0110688	DHL	-31800	0.0282416	0.007734
FL	-32000	0.0309151	0.0105433	DHL	-32000	0.0281612	0.00962367
FL	-32200	0.0309582	0.00924011	DHL	-32200	0.0281442	0.00948238
FL	-32400	0.0307955	0.00832703	DHL	-32400	0.0273027	0.00850593
FL	-32600	0.0313181	0.00825058	DHL	-32600	0.0278338	0.0115046
FL	-32800	0.0320523	0.00907797	DHL	-32800	0.025664	0.0126124
FL	-33000	0.0327118	0.00885611	DHL	-33000	0.027225	0.00971521
FL	-33200	0.0307973	0.00907782	DHL	-33200	0.0267407	0.00891454
FL	-33400	0.0295375	0.0130196	DHL	-33400	0.0252593	0.00823617
FL	-33600	0.0308231	0.0123602	DHL	-33600	0.0244005	0.00946642
FL	-33800	0.0296287	0.0121785	DHL	-33800	0.0239712	0.00872109
FL	-34000	0.0274872	0.0115972	DHL	-34000	0.0243929	0.00658565
FL	-34200	0.0271763	0.0118796	DHL	-34200	0.0230588	0.0058045
FL	-34400	0.0296183	0.0110766	DHL	-34400	0.0233916	0.00629601
FL	-34600	0.0309065	0.0103452	DHL	-34600	0.0247841	0.00683999
FL	-34800	0.0320859	0.0118187	DHL	-34800	0.0255338	0.00729898
FL	-35000	0.0313486	0.0113587	DHL	-35000	0.025469	0.00724362
FL	-35200	0.0303387	0.013268	DHL	-35200	0.0255315	0.00748562
FL	-35400	0.0311497	0.0146535	DHL	-35400	0.0235413	0.00642656
FL	-35600	0.0296559	0.0139099	DHL	-35600	0.0228832	0.00549469
FL	-35800	0.0297634	0.0168444	DHL	-35800	0.0214805	0.00636672
FL	-36000	0.0299422	0.0169076	DHL	-36000	0.0217395	0.00573157
FL	-36200	0.0303547	0.0178339	DHL	-36200	0.0223399	0.00433565
FL	-36400	0.0310281	0.0154561	DHL	-36400	0.0221227	0.00323831
FL	-36600	0.0322297	0.0161057	DHL	-36600	0.0223425	0.00515475
FL	-36800	0.0330296	0.0133396	DHL	-36800	0.0227809	0.00566478
FL	-37000	0.0330624	0.0135848	DHL	-37000	0.0217739	0.00432628
FL	-37200	0.0317158	0.0118753	DHL	-37200	0.0217086	0.00389532
FL	-37400	0.031566	0.0155982	DHL	-37400	0.0210248	0.00301346
FL	-37600	0.031556	0.0157172	DHL	-37600	0.0222735	0.00427911
FL	-37800	0.0315605	0.0152246	DHL	-37800	0.0226698	0.00470404
FL	-38000	0.031111	0.0169484	DHL	-38000	0.0216125	0.00501409
FL	-38200	0.03175	0.0165708	DHL	-38200	0.0216046	0.00521956
FL	-38400	0.0316258	0.0165948	DHL	-38400	0.0210342	0.00539624
FL	-38600	0.0326548	0.0169144	DHL	-38600	0.0231641	0.00606365
FL	-38800	0.0322072	0.0178154	DHL	-38800	0.024456	0.00738196
FL	-39000	0.0334166	0.0173645	DHL	-39000	0.027079	0.00848627
FL	-39200	0.0338724	0.0182052	DHL	-39200	0.027503	0.00851358
FL	-39400	0.0346295	0.0177681	DHL	-39400	0.0271666	0.00807396
FL	-39600	0.0336582	0.016773	DHL	-39600	0.0258159	0.00771066
FL	-39800	0.0339436	0.0140864	DHL	-39800	0.0259761	0.0072769
FL	-40000	0.0330148	0.0165986	DHL	-40000	0.0256914	0.00650221
FL	-40200	0.0316309	0.0174304	DHL	-40200	0.0253021	0.00553326
FL	-40400	0.0318813	0.0188152	DHL	-40400	0.0252172	0.00525399
FL	-40600	0.0339877	0.0147182	DHL	-40600	0.0249128	0.0048931
FL	-40800	0.0351619	0.0147107	DHL	-40800	0.0250387	0.00414978
FL	-41000	0.0333793	0.013163	DHL	-41000	0.0229193	0.00411049
FL	-41200	0.0325946	0.0130425	DHL	-41200	0.0218946	0.00305081
FL	-41400	0.032441	0.0131818	DHL	-41400	0.0212141	0.00391128
FL	-41600	0.0344446	0.0127344	DHL	-41600	0.020998	0.00460983
FL	-41800	0.0341145	0.0135072	DHL	-41800	0.019769	0.00520944
FL	-42000	0.0352052	0.0143788	DHL	-42000	0.019153	0.00447591
FL	-42200	0.0320206	0.0167254	DHL	-42200	0.0200229	0.00565393
FL	-42400	0.0340717	0.0152962	DHL	-42400	0.0203437	0.00458076
FL	-42600	0.0342586	0.0133075	DHL	-42600	0.0198624	0.00432706
FL	-42800	0.0345901	0.0140583	DHL	-42800	0.0185463	0.00488222
FL	-43000	0.0353779	0.0150835	DHL	-43000	0.019628	0.00547112
FL	-43200	0.034821	0.0156707	DHL	-43200	0.0191041	0.00421523
FL	-43400	0.0353307	0.0155728	DHL	-43400	0.0198251	0.00508221
FL	-43600	0.0357363	0.012381	DHL	-43600	0.0185227	0.00578978
FL	-43800	0.0338141	0.0165188	DHL	-43800	0.0185609	0.00626464
FL	-44000	0.0342818	0.0173168	DHL	-44000	0.0172948	0.00592037
FL	-44200	0.033143	0.0166843	DHL	-44200	0.0172598	0.00424285
FL	-44400	0.0318817	0.0151607	DHL	-44400	0.0191929	0.00532786
FL	-44600	0.0306112	0.0144743	DHL	-44600	0.0202911	0.0070839
FL	-44800	0.0317682	0.0109613	DHL	-44800	0.0209921	0.00843471
FL	-45000	0.0319801	0.00985625	DHL	-45000	0.0224525	0.0107469
FL	-45200	0.0303835	0.0116483	DHL	-45200	0.0231181	0.00989755
FL	-45400	0.0302873	0.010704	DHL	-45400	0.0234285	0.00945767
FL	-45600	0.0296442	0.00946955	DHL	-45600	0.0233731	0.00986637
FL	-45800	0.0293362	0.00761495	DHL	-45800	0.0237381	0.0109488
FL	-46000	0.0295991	0.00787156	DHL	-46000	0.0236926	0.00874641
FL	-46200	0.0288776	0.00740482	DHL	-46200	0.0235868	0.00869018
FL	-46400	0.0291177	0.00631689	DHL	-46400	0.0242175	0.00818693
FL	-46600	0.0291968	0.00647936	DHL	-46600	0.0260144	0.00878921
FL	-46800	0.0298142	0.00826839	DHL	-46800	0.0261021	0.00780063
FL	-47000	0.0282025	0.00752491	DHL	-47000	0.023761	0.00645223
FL	-47200	0.0284739	0.00583216	DHL	-47200	0.0238817	0.00536087
FL	-47400	0.0283712	0.00643982	DHL	-47400	0.0259385	0.00632014
FL	-47600	0.0265044	0.00705609	DHL	-47600	0.0269998	0.006707
FL	-47800	0.0245614	0.00842998	DHL	-47800	0.0255075	0.0066609
FL	-48000	0.0233721	0.00755604	DHL	-48000	0.0274213	0.00801677
FL	-48200	0.0240083	0.00972001	DHL	-48200	0.0256134	0.00708097
FL	-48400	0.0229795	0.0133386	DHL	-48400	0.0256202	0.00760142
FL	-48600	0.0236921	0.0136917	DHL	-48600	0.0262468	0.00677316
FL	-48800	0.0244305	0.0142305	DHL	-48800	0.0264073	0.00811045
FL	-49000	0.0238265	0.0137909	DHL	-49000	0.0260958	0.00655945
FL	-49200	0.0231716	0.0138003	DHL	-49200	0.0270231	0.00650781
FL	-49400	0.0232066	0.0119596	DHL	-49400	0.0259207	0.00469163
FL	-49600	0.0246441	0.0125082	DHL	-49600	0.0272971	0.00536823
FL	-49800	0.0258873	0.0127776	DHL	-49800	0.0259579	0.00553354
FL	-50000	0.0257862	0.011811	DHL	-50000	0.0253067	0.00442076
FL	-50200	0.0263318	0.0119086	DHL	-50200	0.0258727	0.00589911
FL	-50400	0.0275647	0.0134143	DHL	-50400	0.0247063	0.00558464
FL	-50600	0.0308685	0.0120493	DHL	-50600	0.0233272	0.0043554
FL	-50800	0.0313006	0.012697	DHL	-50800	0.0240081	0.00510377
FL	-51000	0.0319349	0.0135388	DHL	-51000	0.0245987	0.00548106
FL	-51200	0.0312844	0.0108784	DHL	-51200	0.0251304	0.00666875
FL	-51400	0.0318669	0.00824306	DHL	-51400	0.0247592	0.00675425
FL	-51600	0.0305643	0.00749036	DHL	-51600	0.0236773	0.00608942
FL	-51800	0.0323652	0.00853223	DHL	-51800	0.0229093	0.00708892
FL	-52000	0.0286737	0.00725214	DHL	-52000	0.0230467	0.00725503
FL	-52200	0.0286954	0.00788407	DHL	-52200	0.0212864	0.00683193
FL	-52400	0.0300473	0.00914728	DHL	-52400	0.0209954	0.00528255
FL	-52600	0.0314783	0.0100174	DHL	-52600	0.0219779	0.00513443
FL	-52800	0.0328096	0.0111628	DHL	-52800	0.0228584	0.00568807
FL	-53000	0.030925	0.0103976	DHL	-53000	0.0226641	0.00606598
FL	-53200	0.0295993	0.0126015	DHL	-53200	0.0222695	0.00504765
FL	-53400	0.0298707	0.012268	DHL	-53400	0.0232784	0.0056455
FL	-53600	0.0279564	0.00964774	DHL	-53600	0.0232598	0.00538409
FL	-53800	0.0289655	0.00946882	DHL	-53800	0.0216124	0.00354294
FL	-54000	0.0284126	0.0093215	DHL	-54000	0.0216388	0.00376202
FL	-54200	0.0278021	0.0093076	DHL	-54200	0.0214955	0.00418205
FL	-54400	0.0269521	0.00939106	DHL	-54400	0.0215253	0.0027559
FL	-54600	0.0274043	0.00961108	DHL	-54600	0.0215919	0.00303357
FL	-54800	0.0261259	0.0135773	DHL	-54800	0.0209707	0.0049837
FL	-55000	0.0279636	0.0108831	DHL	-55000	0.0194837	0.00520597
FL	-55200	0.0267805	0.0102115	DHL	-55200	0.0189807	0.00609985
FL	-55400	0.0273389	0.0109549	DHL	-55400	0.0195864	0.00411075
FL	-55600	0.0302328	0.00991727	DHL	-55600	0.0199021	0.00460162
FL	-55800	0.0313801	0.0114662	DHL	-55800	0.0218393	0.00376323
FL	-56000	0.029863	0.0142244	DHL	-56000	0.0204205	0.00368654
FL	-56200	0.0295022	0.012713	DHL	-56200	0.020527	0.00386383
FL	-56400	0.030286	0.0133762	DHL	-56400	0.0220953	0.00458901
FL	-56600	0.0313989	0.015419	DHL	-56600	0.0223369	0.00366988
FL	-56800	0.0325248	0.0156496	DHL	-56800	0.023736	0.00495241
FL	-57000	0.0312695	0.0142685	DHL	-57000	0.0237504	0.00457158
FL	-57200	0.0297463	0.0129271	DHL	-57200	0.0239529	0.00326852
FL	-57400	0.0318702	0.0132743	DHL	-57400	0.025192	0.00430619
FL	-57600	0.0321955	0.0149479	DHL	-57600	0.0252113	0.00611466
FL	-57800	0.0321407	0.0156072	DHL	-57800	0.0247339	0.00717341
FL	-58000	0.0340929	0.0145298	DHL	-58000	0.0246914	0.0068705
FL	-58200	0.0353692	0.0122037	DHL	-58200	0.0239762	0.00627883
FL	-58400	0.0353382	0.0128657	DHL	-58400	0.0230917	0.00698027
FL	-58600	0.0344083	0.0112327	DHL	-58600	0.0216184	0.00769795
FL	-58800	0.0337754	0.0115694	DHL	-58800	0.0221159	0.0102081
FL	-59000	0.0289295	0.0132024	DHL	-59000	0.0215938	0.00958685
FL	-59200	0.0289532	0.0120269	DHL	-59200	0.0210953	0.0109848
FL	-59400	0.028081	0.0112137	DHL	-59400	0.0206305	0.0107965
FL	-59600	0.0295823	0.0124942	DHL	-59600	0.0226461	0.0107697
FL	-59800	0.0306928	0.0134868	DHL	-59800	0.0233223	0.0115357
FL	-60000	0.0319753	0.013238	DHL	-60000	0.0217325	0.0107858
FL	-60200	0.0320593	0.0131382	DHL	-60200	0.0242058	0.00955821
FL	-60400	0.0342226	0.00720654	DHL	-60400	0.022922	0.00685786
FL	-60600	0.0355981	0.00715016	DHL	-60600	0.0246376	0.00838321
FL	-60800	0.0332857	0.00728506	DHL	-60800	0.0254569	0.00613994
FL	-61000	0.0339856	0.00816748	DHL	-61000	0.0249836	0.00778051
FL	-61200	0.0321954	0.00815862	DHL	-61200	0.0240571	0.00863554
FL	-61400	0.0313766	0.00664462	DHL	-61400	0.0220586	0.00776963
FL	-61600	0.0299021	0.00900436	DHL	-61600	0.0206303	0.00714755
FL	-61800	0.0291462	0.00870814	DHL	-61800	0.0221394	0.00764064
FL	-62000	0.0288391	0.00883138	DHL	-62000	0.0223736	0.0084605
FL	-62200	0.0295824	0.0091589	DHL	-62200	0.0211679	0.00919497
FL	-62400	0.0296261	0.00358822	DHL	-62400	0.0206929	0.00958268
FL	-62600	0.0292438	0.0040876	DHL	-62600	0.0213761	0.00985689
FL	-62800	0.0299491	0.00513113	DHL	-62800	0.0221682	0.00686127
FL	-63000	0.0287659	0.00901251	DHL	-63000	0.0232609	0.00622071
FL	-63200	0.0269931	0.0129219	DHL	-63200	0.0230789	0.00727321
FL	-63400	0.0298687	0.00931288	DHL	-63400	0.0247564	0.00572863
FL	-63600	0.0295969	0.00919018	DHL	-63600	0.0244271	0.00619468
FL	-63800	0.0298265	0.0157648	DHL	-63800	0.0256993	0.0100595
FL	-64000	0.029447	0.0156618	DHL	-64000	0.0253539	0.0120856
FL	-64200	0.0309755	0.0165618	DHL	-64200	0.0258728	0.0125385
FL	-64400	0.0295719	0.0164249	DHL	-64400	0.0266652	0.0114206
FL	-64600	0.0293555	0.0155316	DHL	-64600	0.0278313	0.0120178
FL	-64800	0.0290003	0.0144804	DHL	-64800	0.0277467	0.0112017
FL	-65000	0.0300829	0.0109756	DHL	-65000	0.0276745	0.0113847
FL	-65200	0.0292325	0.0110079	DHL	-65200	0.0263529	0.0121454
FL	-65400	0.0306808	0.0132456	DHL	-65400	0.0270579	0.0122909
FL	-65600	0.0324926	0.0138309	DHL	-65600	0.0291952	0.0102906
FL	-65800	0.0314589	0.0131963	DHL	-65800	0.0277833	0.00973826
FL	-66000	0.0311478	0.0135423	DHL	-66000	0.0256777	0.0101575
FL	-66200	0.0314957	0.0132946	DHL	-66200	0.0246419	0.00832512
FL	-66400	0.0319104	0.0143672	DHL	-66400	0.0244637	0.00762458
FL	-66600	0.0309123	0.0185369	DHL	-66600	0.0261214	0.00780042
FL	-66800	0.0303509	0.0174098	DHL	-66800	0.0247213	0.00584619
FL	-67000	0.0299617	0.0178066	DHL	-67000	0.0227964	0.00356635
FL	-67200	0.0283524	0.017472	DHL	-67200	0.025534	0.00445922
FL	-67400	0.028897	0.0174028	DHL	-67400	0.0255129	0.00514279
FL	-67600	0.0267831	0.0159952	DHL	-67600	0.0265389	0.00649567
FL	-67800	0.0288879	0.0167555	DHL	-67800	0.0262063	0.00581095
FL	-68000	0.0290369	0.0170854	DHL	-68000	0.0258103	0.00310558
FL	-68200	0.0278717	0.0172047	DHL	-68200	0.0238652	0.00436356
FL	-68400	0.0294537	0.0179892	DHL	-68400	0.0217588	0.0047508
FL	-68600	0.0284018	0.0185188	DHL	-68600	0.0197643	0.0050214
FL	-68800	0.0287189	0.018787	DHL	-68800	0.0235903	0.00499269
FL	-69000	0.0293752	0.0162366	DHL	-69000	0.0249866	0.00667144
FL	-69200	0.0290063	0.0146799	DHL	-69200	0.0251243	0.00649021
FL	-69400	0.0285079	0.0144245	DHL	-69400	0.0250355	0.00588282
FL	-69600	0.0287832	0.0148593	DHL	-69600	0.0231944	0.00478388
FL	-69800	0.0275617	0.0172353	DHL	-69800	0.0216349	0.00491323
FL	-70000	0.0276196	0.0113623	DHL	-70000	0.0227431	0.00496607
FL	-70200	0.0286246	0.0119436	DHL	-70200	0.0229286	0.0045082
FL	-70400	0.0265854	0.0108307	DHL	-70400	0.0220362	0.00336544
FL	-70600	0.0244838	0.00963358	DHL	-70600	0.0225797	0.00515381
FL	-70800	0.0248053	0.00957854	DHL	-70800	0.0239955	0.00827872
FL	-71000	0.0254949	0.00958284	DHL	-71000	0.0235758	0.00865652
FL	-71200	0.0246604	0.00933103	DHL	-71200	0.0248534	0.00768096
FL	-71400	0.0249931	0.0100909	DHL	-71400	0.0255108	0.00858544
FL	-71600	0.0262561	0.0115729	DHL	-71600	0.0280721	0.012201
FL	-71800	0.0260422	0.0108537	DHL	-71800	0.0281284	0.0111139
FL	-72000	0.0259256	0.0124752	DHL	-72000	0.0276087	0.0139464
FL	-72200	0.0251287	0.0110754	DHL	-72200	0.0282664	0.015554
FL	-72400	0.0253648	0.0096031	DHL	-72400	0.0262318	0.0158063
FL	-72600	0.0245105	0.00796954	DHL	-72600	0.0258255	0.0148022
FL	-72800	0.0276619	0.00916153	DHL	-72800	0.0272929	0.0139606
FL	-73000	0.0264353	0.0087263	DHL	-73000	0.0291744	0.0142174
FL	-73200	0.0269146	0.0100641	DHL	-73200	0.0291088	0.0125945
FL	-73400	0.0257872	0.0104545	DHL	-73400	0.0279779	0.0121328
FL	-73600	0.02909	0.0156543	DHL	-73600	0.0285015	0.0113588
FL	-73800	0.0297423	0.0150886	DHL	-73800	0.027228	0.00978915
FL	-74000	0.0290731	0.0111715	DHL	-74000	0.0271773	0.00919369
FL	-74200	0.0280929	0.0108228	DHL	-74200	0.0295155	0.0106024
FL	-74400	0.0287119	0.00944545	DHL	-74400	0.0256301	0.00474462
FL	-74600	0.0290417	0.0102829	DHL	-74600	0.0259124	0.0031128
FL	-74800	0.0268071	0.0113745	DHL	-74800	0.0249341	0.00312235
FL	-75000	0.0276735	0.0122736	DHL	-75000	0.0239836	0.00382856
FL	-75200	0.029437	0.0132586	DHL	-75200	0.0233984	0.0061431
FL	-75400	0.0274822	0.0113673	DHL	-75400	0.0235718	0.00779553
FL	-75600	0.027311	0.0113454	DHL	-75600	0.0243565	0.00847705
FL	-75800	0.0279822	0.0118727	DHL	-75800	0.0237435	0.0085032
FL	-76000	0.0303357	0.0116484	DHL	-76000	0.0212637	0.00986876
FL	-76200	0.0307728	0.0122361	DHL	-76200	0.0211032	0.0108193
FL	-76400	0.0310304	0.0124909	DHL	-76400	0.0215118	0.0105432
FL	-76600	0.0301078	0.0119664	DHL	-76600	0.0217796	0.0105055
FL	-76800	0.0307029	0.014023	DHL	-76800	0.0232569	0.00846794
FL	-77000	0.0289016	0.0147639	DHL	-77000	0.0228193	0.00783418
FL	-77200	0.0316865	0.0122961	DHL	-77200	0.0226318	0.00789744
FL	-77400	0.0318881	0.0112986	DHL	-77400	0.0235241	0.00501476
FL	-77600	0.03245	0.0120637	DHL	-77600	0.0229816	0.00429125
FL	-77800	0.0342654	0.0119344	DHL	-77800	0.0249277	0.0057215
FL	-78000	0.0320954	0.0105139	DHL	-78000	0.0231713	0.00688798
FL	-78200	0.032143	0.00907992	DHL	-78200	0.0238642	0.0063531
FL	-78400	0.0318885	0.0085594	DHL	-78400	0.0239377	0.00623067
FL	-78600	0.031604	0.00853575	DHL	-78600	0.024498	0.00697326
FL	-78800	0.0323155	0.00973594	DHL	-78800	0.0240466	0.00746768
FL	-79000	0.0336465	0.00954758	DHL	-79000	0.024444	0.00475639
[truncated: 105 more rows]

## Sheet: Fig. 4d H3K4me1
Tumor	Distance	Burden.avg	Burden.sd	Tumor	Distance	Burden.avg	Burden.sd
[truncated: 1,002 more rows]

[truncated: 16 more sheets: Fig. 4d H3K27ac outside H3K4me3, Fig. 4d H3K4me3 outside H3K27ac, Fig. 4d H3K27ac inter H3K4me3, Fig. 5a H3K27ac, Fig. 5a H3K4me3, Fig. 5e, Fig. 7b,c,e, Fig. 7g, Extended Fig. 2d, Extended Fig. 3b, Extended Fig. 5c, Extended Fig. 8a, Extended Fig. 7e, Extended Fig. 10a, Extended Fig. 10c, Extended Fig. 10f]
